# Supplementary material for: A new framework for host-pathogen interaction research
Source: Front Immunol. 2022 Dec 15;13:1066733. doi: 10.3389/fimmu.2022.1066733 (PMC9797517; doi:10.3389/fimmu.2022.1066733)
Supplement: Supplementary file 1 [file DataSheet_1.zip]

Archive with 4 entries (4 files):
- New folder (2)/Supplemental File 1.PDF
- New folder (2)/Supplemental File 2.XLSX
- New folder (2)/Supplemental File 3.PDF
- New folder (2)/Supplemental File 4.PDF
