# Supplementary material for: A new framework for host-pathogen interaction research
Source: Front Immunol. 2022 Dec 15;13:1066733. doi: 10.3389/fimmu.2022.1066733 (PMC9797517; doi:10.3389/fimmu.2022.1066733)
Supplement: Supplementary file 1 [file DataSheet_1.zip › New folder (2)/Supplemental File 2.XLSX]

## Sheet: paired
bp	bp_label	chemical	chemical_label	protein_target	protein_target_label
http://purl.obolibrary.org/obo/GO_0000027	"ribosomal large subunit assembly"	http://purl.obolibrary.org/obo/CHEBI_71019	omacetaxine mepesuccinate	http://purl.obolibrary.org/obo/PR_P39023	60S ribosomal protein L3 (human)
http://purl.obolibrary.org/obo/GO_0000027	"ribosomal large subunit assembly"	http://purl.obolibrary.org/obo/CHEBI_338412	(-)-anisomycin	http://purl.obolibrary.org/obo/PR_P39023	60S ribosomal protein L3 (human)
http://purl.obolibrary.org/obo/GO_0000027	"ribosomal large subunit assembly"	http://purl.obolibrary.org/obo/CHEBI_338412	(-)-anisomycin	http://purl.obolibrary.org/obo/PR_P62750	60S ribosomal protein L23a (human)
http://purl.obolibrary.org/obo/GO_0000027	"ribosomal large subunit assembly"	http://purl.obolibrary.org/obo/CHEBI_338412	(-)-anisomycin	http://purl.obolibrary.org/obo/PR_P62913	60S ribosomal protein L11 (human)
http://purl.obolibrary.org/obo/GO_0000027	"ribosomal large subunit assembly"	http://purl.obolibrary.org/obo/CHEBI_338412	(-)-anisomycin	http://purl.obolibrary.org/obo/PR_Q96L21	60S ribosomal protein L10-like (human)
http://purl.obolibrary.org/obo/GO_0000027	"ribosomal large subunit assembly"	http://purl.obolibrary.org/obo/CHEBI_338412	(-)-anisomycin	http://purl.obolibrary.org/obo/PR_Q9UHA3	probable ribosome biogenesis protein RLP24 (human)
http://purl.obolibrary.org/obo/GO_0000165	"MAPK cascade"	http://purl.obolibrary.org/obo/CHEBI_49375	dasatinib (anhydrous)	http://purl.obolibrary.org/obo/PR_P06241	tyrosine-protein kinase Fyn (human)
http://purl.obolibrary.org/obo/GO_0000165	"MAPK cascade"	http://purl.obolibrary.org/obo/CHEBI_49375	dasatinib (anhydrous)	http://purl.obolibrary.org/obo/PR_P09619	platelet-derived growth factor receptor beta (human)
http://purl.obolibrary.org/obo/GO_0000165	"MAPK cascade"	http://purl.obolibrary.org/obo/CHEBI_49375	dasatinib (anhydrous)	http://purl.obolibrary.org/obo/PR_P10721	mast/stem cell growth factor receptor Kit (human)
http://purl.obolibrary.org/obo/GO_0000165	"MAPK cascade"	http://purl.obolibrary.org/obo/CHEBI_8461	Promethazine	http://purl.obolibrary.org/obo/PR_P0DP23	calmodulin-1 (human)
http://purl.obolibrary.org/obo/GO_0000165	"MAPK cascade"	http://purl.obolibrary.org/obo/CHEBI_8461	promethazine	http://purl.obolibrary.org/obo/PR_P0DP23	calmodulin-1 (human)
http://purl.obolibrary.org/obo/GO_0000165	"MAPK cascade"	http://purl.obolibrary.org/obo/CHEBI_90227	selumetinib	http://purl.obolibrary.org/obo/PR_P36507	dual specificity mitogen-activated protein kinase kinase 2 (human)
http://purl.obolibrary.org/obo/GO_0000165	"MAPK cascade"	http://purl.obolibrary.org/obo/CHEBI_90227	selumetinib	http://purl.obolibrary.org/obo/PR_Q02750	dual specificity mitogen-activated protein kinase kinase 1 (human)
http://purl.obolibrary.org/obo/GO_0000165	"MAPK cascade"	http://purl.obolibrary.org/obo/CHEBI_29807	glycyrrhizinate(3-)	http://purl.obolibrary.org/obo/PR_P01375	tumor necrosis factor (human)
http://purl.obolibrary.org/obo/GO_0000165	"MAPK cascade"	http://purl.obolibrary.org/obo/CHEBI_45783	imatinib	http://purl.obolibrary.org/obo/PR_P09619	platelet-derived growth factor receptor beta (human)
http://purl.obolibrary.org/obo/GO_0000165	"MAPK cascade"	http://purl.obolibrary.org/obo/CHEBI_45783	imatinib	http://purl.obolibrary.org/obo/PR_P10721	mast/stem cell growth factor receptor Kit (human)
http://purl.obolibrary.org/obo/GO_0000165	"MAPK cascade"	http://purl.obolibrary.org/obo/CHEBI_45783	imatinib	http://purl.obolibrary.org/obo/PR_P16234	platelet-derived growth factor receptor alpha (human)
http://purl.obolibrary.org/obo/GO_0000165	"MAPK cascade"	http://purl.obolibrary.org/obo/CHEBI_9168	sirolimus	http://purl.obolibrary.org/obo/PR_P09038	fibroblast growth factor 2 (human)
http://purl.obolibrary.org/obo/GO_0000165	"MAPK cascade"	http://purl.obolibrary.org/obo/CHEBI_5123	Fluphenazine	http://purl.obolibrary.org/obo/PR_P0DP23	calmodulin-1 (human)
http://purl.obolibrary.org/obo/GO_0000165	"MAPK cascade"	http://purl.obolibrary.org/obo/CHEBI_5123	fluphenazine	http://purl.obolibrary.org/obo/PR_P0DP23	calmodulin-1 (human)
http://purl.obolibrary.org/obo/GO_0000165	"MAPK cascade"	http://purl.obolibrary.org/obo/CHEBI_52172	nilotinib	http://purl.obolibrary.org/obo/PR_P10721	mast/stem cell growth factor receptor Kit (human)
http://purl.obolibrary.org/obo/GO_0000165	"MAPK cascade"	http://purl.obolibrary.org/obo/CHEBI_3638	Chloroquine	http://purl.obolibrary.org/obo/PR_P01375	tumor necrosis factor (human)
http://purl.obolibrary.org/obo/GO_0000165	"MAPK cascade"	http://purl.obolibrary.org/obo/CHEBI_3638	chloroquine	http://purl.obolibrary.org/obo/PR_P01375	tumor necrosis factor (human)
http://purl.obolibrary.org/obo/GO_0000165	"MAPK cascade"	http://purl.obolibrary.org/obo/CHEBI_3647	Chlorpromazine	http://purl.obolibrary.org/obo/PR_P0DP23	calmodulin-1 (human)
http://purl.obolibrary.org/obo/GO_0000165	"MAPK cascade"	http://purl.obolibrary.org/obo/CHEBI_3647	chlorpromazine	http://purl.obolibrary.org/obo/PR_P0DP23	calmodulin-1 (human)
http://purl.obolibrary.org/obo/GO_0000165	"MAPK cascade"	http://purl.obolibrary.org/obo/CHEBI_6532	Loperamide	http://purl.obolibrary.org/obo/PR_P0DP23	calmodulin-1 (human)
http://purl.obolibrary.org/obo/GO_0000165	"MAPK cascade"	http://purl.obolibrary.org/obo/CHEBI_6532	loperamide	http://purl.obolibrary.org/obo/PR_P0DP23	calmodulin-1 (human)
http://purl.obolibrary.org/obo/GO_0000165	"MAPK cascade"	http://purl.obolibrary.org/obo/CHEBI_75991	trametinib dimethyl sulfoxide	http://purl.obolibrary.org/obo/PR_P36507	dual specificity mitogen-activated protein kinase kinase 2 (human)
http://purl.obolibrary.org/obo/GO_0000165	"MAPK cascade"	http://purl.obolibrary.org/obo/CHEBI_75991	trametinib dimethyl sulfoxide	http://purl.obolibrary.org/obo/PR_Q02750	dual specificity mitogen-activated protein kinase kinase 1 (human)
http://purl.obolibrary.org/obo/GO_0000184	"nuclear-transcribed mRNA catabolic process, nonsense-mediated decay"	http://purl.obolibrary.org/obo/CHEBI_71019	omacetaxine mepesuccinate	http://purl.obolibrary.org/obo/PR_P39023	60S ribosomal protein L3 (human)
http://purl.obolibrary.org/obo/GO_0000184	"nuclear-transcribed mRNA catabolic process, nonsense-mediated decay"	http://purl.obolibrary.org/obo/CHEBI_338412	(-)-anisomycin	http://purl.obolibrary.org/obo/PR_P39023	60S ribosomal protein L3 (human)
http://purl.obolibrary.org/obo/GO_0000184	"nuclear-transcribed mRNA catabolic process, nonsense-mediated decay"	http://purl.obolibrary.org/obo/CHEBI_338412	(-)-anisomycin	http://purl.obolibrary.org/obo/PR_P40429	60S ribosomal protein L13a (human)
http://purl.obolibrary.org/obo/GO_0000184	"nuclear-transcribed mRNA catabolic process, nonsense-mediated decay"	http://purl.obolibrary.org/obo/CHEBI_338412	(-)-anisomycin	http://purl.obolibrary.org/obo/PR_P61927	60S ribosomal protein L37 (human)
http://purl.obolibrary.org/obo/GO_0000184	"nuclear-transcribed mRNA catabolic process, nonsense-mediated decay"	http://purl.obolibrary.org/obo/CHEBI_338412	(-)-anisomycin	http://purl.obolibrary.org/obo/PR_P62750	60S ribosomal protein L23a (human)
http://purl.obolibrary.org/obo/GO_0000184	"nuclear-transcribed mRNA catabolic process, nonsense-mediated decay"	http://purl.obolibrary.org/obo/CHEBI_338412	(-)-anisomycin	http://purl.obolibrary.org/obo/PR_P62913	60S ribosomal protein L11 (human)
http://purl.obolibrary.org/obo/GO_0000184	"nuclear-transcribed mRNA catabolic process, nonsense-mediated decay"	http://purl.obolibrary.org/obo/CHEBI_338412	(-)-anisomycin	http://purl.obolibrary.org/obo/PR_P62917	60S ribosomal protein L8 (human)
http://purl.obolibrary.org/obo/GO_0000184	"nuclear-transcribed mRNA catabolic process, nonsense-mediated decay"	http://purl.obolibrary.org/obo/CHEBI_338412	(-)-anisomycin	http://purl.obolibrary.org/obo/PR_P61313	60S ribosomal protein L15 (human)
http://purl.obolibrary.org/obo/GO_0000184	"nuclear-transcribed mRNA catabolic process, nonsense-mediated decay"	http://purl.obolibrary.org/obo/CHEBI_338412	(-)-anisomycin	http://purl.obolibrary.org/obo/PR_P62829	60S ribosomal protein L23 (human)
http://purl.obolibrary.org/obo/GO_0000184	"nuclear-transcribed mRNA catabolic process, nonsense-mediated decay"	http://purl.obolibrary.org/obo/CHEBI_338412	(-)-anisomycin	http://purl.obolibrary.org/obo/PR_P84098	60S ribosomal protein L19 (human)
http://purl.obolibrary.org/obo/GO_0000184	"nuclear-transcribed mRNA catabolic process, nonsense-mediated decay"	http://purl.obolibrary.org/obo/CHEBI_338412	(-)-anisomycin	http://purl.obolibrary.org/obo/PR_Q9UNX3	60S ribosomal protein L26-like 1 (human)
http://purl.obolibrary.org/obo/GO_0001662	"behavioral fear response"	http://purl.obolibrary.org/obo/CHEBI_47780	Clomipramine	http://purl.obolibrary.org/obo/PR_P28335	5-hydroxytryptamine receptor 2C (human)
http://purl.obolibrary.org/obo/GO_0001662	"behavioral fear response"	http://purl.obolibrary.org/obo/CHEBI_47780	clomipramine	http://purl.obolibrary.org/obo/PR_P28335	5-hydroxytryptamine receptor 2C (human)
http://purl.obolibrary.org/obo/GO_0001662	"behavioral fear response"	http://purl.obolibrary.org/obo/CHEBI_9711	triflupromazine	http://purl.obolibrary.org/obo/PR_P21728	D(1A) dopamine receptor (human)
http://purl.obolibrary.org/obo/GO_0001662	"behavioral fear response"	http://purl.obolibrary.org/obo/CHEBI_5123	Fluphenazine	http://purl.obolibrary.org/obo/PR_P28335	5-hydroxytryptamine receptor 2C (human)
http://purl.obolibrary.org/obo/GO_0001662	"behavioral fear response"	http://purl.obolibrary.org/obo/CHEBI_5123	fluphenazine	http://purl.obolibrary.org/obo/PR_P28335	5-hydroxytryptamine receptor 2C (human)
http://purl.obolibrary.org/obo/GO_0001662	"behavioral fear response"	http://purl.obolibrary.org/obo/CHEBI_5123	Fluphenazine	http://purl.obolibrary.org/obo/PR_P21728	D(1A) dopamine receptor (human)
http://purl.obolibrary.org/obo/GO_0001662	"behavioral fear response"	http://purl.obolibrary.org/obo/CHEBI_5123	fluphenazine	http://purl.obolibrary.org/obo/PR_P21728	D(1A) dopamine receptor (human)
http://purl.obolibrary.org/obo/GO_0001662	"behavioral fear response"	http://purl.obolibrary.org/obo/CHEBI_3647	Chlorpromazine	http://purl.obolibrary.org/obo/PR_P08908	5-hydroxytryptamine receptor 1A (human)
http://purl.obolibrary.org/obo/GO_0001662	"behavioral fear response"	http://purl.obolibrary.org/obo/CHEBI_3647	chlorpromazine	http://purl.obolibrary.org/obo/PR_P08908	5-hydroxytryptamine receptor 1A (human)
http://purl.obolibrary.org/obo/GO_0001662	"behavioral fear response"	http://purl.obolibrary.org/obo/CHEBI_3647	Chlorpromazine	http://purl.obolibrary.org/obo/PR_P21728	D(1A) dopamine receptor (human)
http://purl.obolibrary.org/obo/GO_0001662	"behavioral fear response"	http://purl.obolibrary.org/obo/CHEBI_3647	chlorpromazine	http://purl.obolibrary.org/obo/PR_P21728	D(1A) dopamine receptor (human)
http://purl.obolibrary.org/obo/GO_0001662	"behavioral fear response"	http://purl.obolibrary.org/obo/CHEBI_3647	Chlorpromazine	http://purl.obolibrary.org/obo/PR_P21917	D(4) dopamine receptor (human)
http://purl.obolibrary.org/obo/GO_0001662	"behavioral fear response"	http://purl.obolibrary.org/obo/CHEBI_3647	chlorpromazine	http://purl.obolibrary.org/obo/PR_P21917	D(4) dopamine receptor (human)
http://purl.obolibrary.org/obo/GO_0001662	"behavioral fear response"	http://purl.obolibrary.org/obo/CHEBI_3647	Chlorpromazine	http://purl.obolibrary.org/obo/PR_P28335	5-hydroxytryptamine receptor 2C (human)
http://purl.obolibrary.org/obo/GO_0001662	"behavioral fear response"	http://purl.obolibrary.org/obo/CHEBI_3647	chlorpromazine	http://purl.obolibrary.org/obo/PR_P28335	5-hydroxytryptamine receptor 2C (human)
http://purl.obolibrary.org/obo/GO_0001662	"behavioral fear response"	http://purl.obolibrary.org/obo/CHEBI_9571	Thiothixene	http://purl.obolibrary.org/obo/PR_P21728	D(1A) dopamine receptor (human)
http://purl.obolibrary.org/obo/GO_0001963	"synaptic transmission, dopaminergic"	http://purl.obolibrary.org/obo/CHEBI_8461	Promethazine	http://purl.obolibrary.org/obo/PR_P14416	D(2) dopamine receptor (human)
http://purl.obolibrary.org/obo/GO_0001963	"synaptic transmission, dopaminergic"	http://purl.obolibrary.org/obo/CHEBI_8461	promethazine	http://purl.obolibrary.org/obo/PR_P14416	D(2) dopamine receptor (human)
http://purl.obolibrary.org/obo/GO_0001963	"synaptic transmission, dopaminergic"	http://purl.obolibrary.org/obo/CHEBI_63609	mefloquine	http://purl.obolibrary.org/obo/PR_P29274	adenosine receptor A2a (human)
http://purl.obolibrary.org/obo/GO_0001963	"synaptic transmission, dopaminergic"	http://purl.obolibrary.org/obo/CHEBI_63609	Mefloquine	http://purl.obolibrary.org/obo/PR_P29274	adenosine receptor A2a (human)
http://purl.obolibrary.org/obo/GO_0001963	"synaptic transmission, dopaminergic"	http://purl.obolibrary.org/obo/CHEBI_9711	triflupromazine	http://purl.obolibrary.org/obo/PR_P14416	D(2) dopamine receptor (human)
http://purl.obolibrary.org/obo/GO_0001963	"synaptic transmission, dopaminergic"	http://purl.obolibrary.org/obo/CHEBI_9711	triflupromazine	http://purl.obolibrary.org/obo/PR_P21728	D(1A) dopamine receptor (human)
http://purl.obolibrary.org/obo/GO_0001963	"synaptic transmission, dopaminergic"	http://purl.obolibrary.org/obo/CHEBI_9544	thiethylperazine	http://purl.obolibrary.org/obo/PR_P14416	D(2) dopamine receptor (human)
http://purl.obolibrary.org/obo/GO_0001963	"synaptic transmission, dopaminergic"	http://purl.obolibrary.org/obo/CHEBI_5123	Fluphenazine	http://purl.obolibrary.org/obo/PR_P14416	D(2) dopamine receptor (human)
http://purl.obolibrary.org/obo/GO_0001963	"synaptic transmission, dopaminergic"	http://purl.obolibrary.org/obo/CHEBI_5123	fluphenazine	http://purl.obolibrary.org/obo/PR_P14416	D(2) dopamine receptor (human)
http://purl.obolibrary.org/obo/GO_0001963	"synaptic transmission, dopaminergic"	http://purl.obolibrary.org/obo/CHEBI_5123	Fluphenazine	http://purl.obolibrary.org/obo/PR_P21728	D(1A) dopamine receptor (human)
http://purl.obolibrary.org/obo/GO_0001963	"synaptic transmission, dopaminergic"	http://purl.obolibrary.org/obo/CHEBI_5123	fluphenazine	http://purl.obolibrary.org/obo/PR_P21728	D(1A) dopamine receptor (human)
http://purl.obolibrary.org/obo/GO_0001963	"synaptic transmission, dopaminergic"	http://purl.obolibrary.org/obo/CHEBI_3647	Chlorpromazine	http://purl.obolibrary.org/obo/PR_P21918	D(1B) dopamine receptor (human)
http://purl.obolibrary.org/obo/GO_0001963	"synaptic transmission, dopaminergic"	http://purl.obolibrary.org/obo/CHEBI_3647	chlorpromazine	http://purl.obolibrary.org/obo/PR_P21918	D(1B) dopamine receptor (human)
http://purl.obolibrary.org/obo/GO_0001963	"synaptic transmission, dopaminergic"	http://purl.obolibrary.org/obo/CHEBI_3647	Chlorpromazine	http://purl.obolibrary.org/obo/PR_P35462	D(3) dopamine receptor (human)
http://purl.obolibrary.org/obo/GO_0001963	"synaptic transmission, dopaminergic"	http://purl.obolibrary.org/obo/CHEBI_3647	chlorpromazine	http://purl.obolibrary.org/obo/PR_P35462	D(3) dopamine receptor (human)
http://purl.obolibrary.org/obo/GO_0001963	"synaptic transmission, dopaminergic"	http://purl.obolibrary.org/obo/CHEBI_3647	Chlorpromazine	http://purl.obolibrary.org/obo/PR_P14416	D(2) dopamine receptor (human)
http://purl.obolibrary.org/obo/GO_0001963	"synaptic transmission, dopaminergic"	http://purl.obolibrary.org/obo/CHEBI_3647	chlorpromazine	http://purl.obolibrary.org/obo/PR_P14416	D(2) dopamine receptor (human)
http://purl.obolibrary.org/obo/GO_0001963	"synaptic transmission, dopaminergic"	http://purl.obolibrary.org/obo/CHEBI_3647	Chlorpromazine	http://purl.obolibrary.org/obo/PR_P21728	D(1A) dopamine receptor (human)
http://purl.obolibrary.org/obo/GO_0001963	"synaptic transmission, dopaminergic"	http://purl.obolibrary.org/obo/CHEBI_3647	chlorpromazine	http://purl.obolibrary.org/obo/PR_P21728	D(1A) dopamine receptor (human)
http://purl.obolibrary.org/obo/GO_0001963	"synaptic transmission, dopaminergic"	http://purl.obolibrary.org/obo/CHEBI_3647	Chlorpromazine	http://purl.obolibrary.org/obo/PR_P21917	D(4) dopamine receptor (human)
http://purl.obolibrary.org/obo/GO_0001963	"synaptic transmission, dopaminergic"	http://purl.obolibrary.org/obo/CHEBI_3647	chlorpromazine	http://purl.obolibrary.org/obo/PR_P21917	D(4) dopamine receptor (human)
http://purl.obolibrary.org/obo/GO_0001963	"synaptic transmission, dopaminergic"	http://purl.obolibrary.org/obo/CHEBI_9571	Thiothixene	http://purl.obolibrary.org/obo/PR_P14416	D(2) dopamine receptor (human)
http://purl.obolibrary.org/obo/GO_0001963	"synaptic transmission, dopaminergic"	http://purl.obolibrary.org/obo/CHEBI_9571	Thiothixene	http://purl.obolibrary.org/obo/PR_P21728	D(1A) dopamine receptor (human)
http://purl.obolibrary.org/obo/GO_0001975	"response to amphetamine"	http://purl.obolibrary.org/obo/CHEBI_28487	Reserpine	http://purl.obolibrary.org/obo/PR_Q05940	synaptic vesicular amine transporter (human)
http://purl.obolibrary.org/obo/GO_0001975	"response to amphetamine"	http://purl.obolibrary.org/obo/CHEBI_28487	reserpine	http://purl.obolibrary.org/obo/PR_Q05940	synaptic vesicular amine transporter (human)
http://purl.obolibrary.org/obo/GO_0001975	"response to amphetamine"	http://purl.obolibrary.org/obo/CHEBI_50667	mercaptopurine	http://purl.obolibrary.org/obo/PR_P00492	hypoxanthine-guanine phosphoribosyltransferase (human)
http://purl.obolibrary.org/obo/GO_0001975	"response to amphetamine"	http://purl.obolibrary.org/obo/CHEBI_8461	Promethazine	http://purl.obolibrary.org/obo/PR_P0DP23	calmodulin-1 (human)
http://purl.obolibrary.org/obo/GO_0001975	"response to amphetamine"	http://purl.obolibrary.org/obo/CHEBI_8461	promethazine	http://purl.obolibrary.org/obo/PR_P0DP23	calmodulin-1 (human)
http://purl.obolibrary.org/obo/GO_0001975	"response to amphetamine"	http://purl.obolibrary.org/obo/CHEBI_8461	Promethazine	http://purl.obolibrary.org/obo/PR_P14416	D(2) dopamine receptor (human)
http://purl.obolibrary.org/obo/GO_0001975	"response to amphetamine"	http://purl.obolibrary.org/obo/CHEBI_8461	promethazine	http://purl.obolibrary.org/obo/PR_P14416	D(2) dopamine receptor (human)
http://purl.obolibrary.org/obo/GO_0001975	"response to amphetamine"	http://purl.obolibrary.org/obo/CHEBI_63609	mefloquine	http://purl.obolibrary.org/obo/PR_P29274	adenosine receptor A2a (human)
http://purl.obolibrary.org/obo/GO_0001975	"response to amphetamine"	http://purl.obolibrary.org/obo/CHEBI_63609	Mefloquine	http://purl.obolibrary.org/obo/PR_P29274	adenosine receptor A2a (human)
http://purl.obolibrary.org/obo/GO_0001975	"response to amphetamine"	http://purl.obolibrary.org/obo/CHEBI_9711	triflupromazine	http://purl.obolibrary.org/obo/PR_P14416	D(2) dopamine receptor (human)
http://purl.obolibrary.org/obo/GO_0001975	"response to amphetamine"	http://purl.obolibrary.org/obo/CHEBI_9711	triflupromazine	http://purl.obolibrary.org/obo/PR_P21728	D(1A) dopamine receptor (human)
http://purl.obolibrary.org/obo/GO_0001975	"response to amphetamine"	http://purl.obolibrary.org/obo/CHEBI_9544	thiethylperazine	http://purl.obolibrary.org/obo/PR_P14416	D(2) dopamine receptor (human)
http://purl.obolibrary.org/obo/GO_0001975	"response to amphetamine"	http://purl.obolibrary.org/obo/CHEBI_5123	Fluphenazine	http://purl.obolibrary.org/obo/PR_P0DP23	calmodulin-1 (human)
http://purl.obolibrary.org/obo/GO_0001975	"response to amphetamine"	http://purl.obolibrary.org/obo/CHEBI_5123	fluphenazine	http://purl.obolibrary.org/obo/PR_P0DP23	calmodulin-1 (human)
http://purl.obolibrary.org/obo/GO_0001975	"response to amphetamine"	http://purl.obolibrary.org/obo/CHEBI_5123	Fluphenazine	http://purl.obolibrary.org/obo/PR_P14416	D(2) dopamine receptor (human)
http://purl.obolibrary.org/obo/GO_0001975	"response to amphetamine"	http://purl.obolibrary.org/obo/CHEBI_5123	fluphenazine	http://purl.obolibrary.org/obo/PR_P14416	D(2) dopamine receptor (human)
http://purl.obolibrary.org/obo/GO_0001975	"response to amphetamine"	http://purl.obolibrary.org/obo/CHEBI_5123	Fluphenazine	http://purl.obolibrary.org/obo/PR_P21728	D(1A) dopamine receptor (human)
http://purl.obolibrary.org/obo/GO_0001975	"response to amphetamine"	http://purl.obolibrary.org/obo/CHEBI_5123	fluphenazine	http://purl.obolibrary.org/obo/PR_P21728	D(1A) dopamine receptor (human)
http://purl.obolibrary.org/obo/GO_0001975	"response to amphetamine"	http://purl.obolibrary.org/obo/CHEBI_3647	Chlorpromazine	http://purl.obolibrary.org/obo/PR_P0DP23	calmodulin-1 (human)
http://purl.obolibrary.org/obo/GO_0001975	"response to amphetamine"	http://purl.obolibrary.org/obo/CHEBI_3647	chlorpromazine	http://purl.obolibrary.org/obo/PR_P0DP23	calmodulin-1 (human)
http://purl.obolibrary.org/obo/GO_0001975	"response to amphetamine"	http://purl.obolibrary.org/obo/CHEBI_3647	Chlorpromazine	http://purl.obolibrary.org/obo/PR_P21918	D(1B) dopamine receptor (human)
http://purl.obolibrary.org/obo/GO_0001975	"response to amphetamine"	http://purl.obolibrary.org/obo/CHEBI_3647	chlorpromazine	http://purl.obolibrary.org/obo/PR_P21918	D(1B) dopamine receptor (human)
http://purl.obolibrary.org/obo/GO_0001975	"response to amphetamine"	http://purl.obolibrary.org/obo/CHEBI_3647	Chlorpromazine	http://purl.obolibrary.org/obo/PR_P35462	D(3) dopamine receptor (human)
http://purl.obolibrary.org/obo/GO_0001975	"response to amphetamine"	http://purl.obolibrary.org/obo/CHEBI_3647	chlorpromazine	http://purl.obolibrary.org/obo/PR_P35462	D(3) dopamine receptor (human)
http://purl.obolibrary.org/obo/GO_0001975	"response to amphetamine"	http://purl.obolibrary.org/obo/CHEBI_3647	Chlorpromazine	http://purl.obolibrary.org/obo/PR_P14416	D(2) dopamine receptor (human)
http://purl.obolibrary.org/obo/GO_0001975	"response to amphetamine"	http://purl.obolibrary.org/obo/CHEBI_3647	chlorpromazine	http://purl.obolibrary.org/obo/PR_P14416	D(2) dopamine receptor (human)
http://purl.obolibrary.org/obo/GO_0001975	"response to amphetamine"	http://purl.obolibrary.org/obo/CHEBI_3647	Chlorpromazine	http://purl.obolibrary.org/obo/PR_P21728	D(1A) dopamine receptor (human)
http://purl.obolibrary.org/obo/GO_0001975	"response to amphetamine"	http://purl.obolibrary.org/obo/CHEBI_3647	chlorpromazine	http://purl.obolibrary.org/obo/PR_P21728	D(1A) dopamine receptor (human)
http://purl.obolibrary.org/obo/GO_0001975	"response to amphetamine"	http://purl.obolibrary.org/obo/CHEBI_3647	Chlorpromazine	http://purl.obolibrary.org/obo/PR_P21917	D(4) dopamine receptor (human)
http://purl.obolibrary.org/obo/GO_0001975	"response to amphetamine"	http://purl.obolibrary.org/obo/CHEBI_3647	chlorpromazine	http://purl.obolibrary.org/obo/PR_P21917	D(4) dopamine receptor (human)
http://purl.obolibrary.org/obo/GO_0001975	"response to amphetamine"	http://purl.obolibrary.org/obo/CHEBI_6532	Loperamide	http://purl.obolibrary.org/obo/PR_P0DP23	calmodulin-1 (human)
http://purl.obolibrary.org/obo/GO_0001975	"response to amphetamine"	http://purl.obolibrary.org/obo/CHEBI_6532	loperamide	http://purl.obolibrary.org/obo/PR_P0DP23	calmodulin-1 (human)
http://purl.obolibrary.org/obo/GO_0001975	"response to amphetamine"	http://purl.obolibrary.org/obo/CHEBI_9571	Thiothixene	http://purl.obolibrary.org/obo/PR_P14416	D(2) dopamine receptor (human)
http://purl.obolibrary.org/obo/GO_0001975	"response to amphetamine"	http://purl.obolibrary.org/obo/CHEBI_9571	Thiothixene	http://purl.obolibrary.org/obo/PR_P21728	D(1A) dopamine receptor (human)
http://purl.obolibrary.org/obo/GO_0001975	"response to amphetamine"	http://purl.obolibrary.org/obo/CHEBI_135466	nafamostat	http://purl.obolibrary.org/obo/PR_P05362	intercellular adhesion molecule 1 (human)
http://purl.obolibrary.org/obo/GO_0001994	"norepinephrine-epinephrine vasoconstriction involved in regulation of systemic arterial blood pressure"	http://purl.obolibrary.org/obo/CHEBI_3647	Chlorpromazine	http://purl.obolibrary.org/obo/PR_P21918	D(1B) dopamine receptor (human)
http://purl.obolibrary.org/obo/GO_0001994	"norepinephrine-epinephrine vasoconstriction involved in regulation of systemic arterial blood pressure"	http://purl.obolibrary.org/obo/CHEBI_3647	chlorpromazine	http://purl.obolibrary.org/obo/PR_P21918	D(1B) dopamine receptor (human)
http://purl.obolibrary.org/obo/GO_0001994	"norepinephrine-epinephrine vasoconstriction involved in regulation of systemic arterial blood pressure"	http://purl.obolibrary.org/obo/CHEBI_3647	Chlorpromazine	http://purl.obolibrary.org/obo/PR_P35348	alpha-1A adrenergic receptor (human)
http://purl.obolibrary.org/obo/GO_0001994	"norepinephrine-epinephrine vasoconstriction involved in regulation of systemic arterial blood pressure"	http://purl.obolibrary.org/obo/CHEBI_3647	chlorpromazine	http://purl.obolibrary.org/obo/PR_P35348	alpha-1A adrenergic receptor (human)
http://purl.obolibrary.org/obo/GO_0001994	"norepinephrine-epinephrine vasoconstriction involved in regulation of systemic arterial blood pressure"	http://purl.obolibrary.org/obo/CHEBI_3647	Chlorpromazine	http://purl.obolibrary.org/obo/PR_P35368	alpha-1B adrenergic receptor (human)
http://purl.obolibrary.org/obo/GO_0001994	"norepinephrine-epinephrine vasoconstriction involved in regulation of systemic arterial blood pressure"	http://purl.obolibrary.org/obo/CHEBI_3647	chlorpromazine	http://purl.obolibrary.org/obo/PR_P35368	alpha-1B adrenergic receptor (human)
http://purl.obolibrary.org/obo/GO_0003007	"heart morphogenesis"	http://purl.obolibrary.org/obo/CHEBI_47780	Clomipramine	http://purl.obolibrary.org/obo/PR_P41595	5-hydroxytryptamine receptor 2B (human)
http://purl.obolibrary.org/obo/GO_0003007	"heart morphogenesis"	http://purl.obolibrary.org/obo/CHEBI_47780	clomipramine	http://purl.obolibrary.org/obo/PR_P41595	5-hydroxytryptamine receptor 2B (human)
http://purl.obolibrary.org/obo/GO_0003007	"heart morphogenesis"	http://purl.obolibrary.org/obo/CHEBI_49375	dasatinib (anhydrous)	http://purl.obolibrary.org/obo/PR_P54760	ephrin type-B receptor 4 (human)
http://purl.obolibrary.org/obo/GO_0003007	"heart morphogenesis"	http://purl.obolibrary.org/obo/CHEBI_68478	everolimus	http://purl.obolibrary.org/obo/PR_P42345	serine/threonine-protein kinase mTOR (human)
http://purl.obolibrary.org/obo/GO_0003007	"heart morphogenesis"	http://purl.obolibrary.org/obo/CHEBI_9711	triflupromazine	http://purl.obolibrary.org/obo/PR_P41595	5-hydroxytryptamine receptor 2B (human)
http://purl.obolibrary.org/obo/GO_0003007	"heart morphogenesis"	http://purl.obolibrary.org/obo/CHEBI_9168	sirolimus	http://purl.obolibrary.org/obo/PR_P62942	peptidyl-prolyl cis-trans isomerase FKBP1A (human)
http://purl.obolibrary.org/obo/GO_0003007	"heart morphogenesis"	http://purl.obolibrary.org/obo/CHEBI_9168	sirolimus	http://purl.obolibrary.org/obo/PR_P42345	serine/threonine-protein kinase mTOR (human)
http://purl.obolibrary.org/obo/GO_0006364	"rRNA processing"	http://purl.obolibrary.org/obo/CHEBI_71019	omacetaxine mepesuccinate	http://purl.obolibrary.org/obo/PR_P39023	60S ribosomal protein L3 (human)
http://purl.obolibrary.org/obo/GO_0006364	"rRNA processing"	http://purl.obolibrary.org/obo/CHEBI_338412	(-)-anisomycin	http://purl.obolibrary.org/obo/PR_P39023	60S ribosomal protein L3 (human)
http://purl.obolibrary.org/obo/GO_0006364	"rRNA processing"	http://purl.obolibrary.org/obo/CHEBI_338412	(-)-anisomycin	http://purl.obolibrary.org/obo/PR_P40429	60S ribosomal protein L13a (human)
http://purl.obolibrary.org/obo/GO_0006364	"rRNA processing"	http://purl.obolibrary.org/obo/CHEBI_338412	(-)-anisomycin	http://purl.obolibrary.org/obo/PR_P55769	NHP2-like protein 1 (human)
http://purl.obolibrary.org/obo/GO_0006364	"rRNA processing"	http://purl.obolibrary.org/obo/CHEBI_338412	(-)-anisomycin	http://purl.obolibrary.org/obo/PR_P61313	60S ribosomal protein L15 (human)
http://purl.obolibrary.org/obo/GO_0006364	"rRNA processing"	http://purl.obolibrary.org/obo/CHEBI_338412	(-)-anisomycin	http://purl.obolibrary.org/obo/PR_P61927	60S ribosomal protein L37 (human)
http://purl.obolibrary.org/obo/GO_0006364	"rRNA processing"	http://purl.obolibrary.org/obo/CHEBI_338412	(-)-anisomycin	http://purl.obolibrary.org/obo/PR_P62750	60S ribosomal protein L23a (human)
http://purl.obolibrary.org/obo/GO_0006364	"rRNA processing"	http://purl.obolibrary.org/obo/CHEBI_338412	(-)-anisomycin	http://purl.obolibrary.org/obo/PR_P62829	60S ribosomal protein L23 (human)
http://purl.obolibrary.org/obo/GO_0006364	"rRNA processing"	http://purl.obolibrary.org/obo/CHEBI_338412	(-)-anisomycin	http://purl.obolibrary.org/obo/PR_P62913	60S ribosomal protein L11 (human)
http://purl.obolibrary.org/obo/GO_0006364	"rRNA processing"	http://purl.obolibrary.org/obo/CHEBI_338412	(-)-anisomycin	http://purl.obolibrary.org/obo/PR_P62917	60S ribosomal protein L8 (human)
http://purl.obolibrary.org/obo/GO_0006364	"rRNA processing"	http://purl.obolibrary.org/obo/CHEBI_338412	(-)-anisomycin	http://purl.obolibrary.org/obo/PR_P84098	60S ribosomal protein L19 (human)
http://purl.obolibrary.org/obo/GO_0006364	"rRNA processing"	http://purl.obolibrary.org/obo/CHEBI_338412	(-)-anisomycin	http://purl.obolibrary.org/obo/PR_Q9UNX3	60S ribosomal protein L26-like 1 (human)
http://purl.obolibrary.org/obo/GO_0006367	"transcription initiation from RNA polymerase II promoter"	http://purl.obolibrary.org/obo/CHEBI_49375	dasatinib (anhydrous)	http://purl.obolibrary.org/obo/PR_Q92570	nuclear receptor subfamily 4 group A member 3 (human)
http://purl.obolibrary.org/obo/GO_0006367	"transcription initiation from RNA polymerase II promoter"	http://purl.obolibrary.org/obo/CHEBI_41774	Tamoxifen	http://purl.obolibrary.org/obo/PR_O75469	nuclear receptor subfamily 1 group I member 2 (human)
http://purl.obolibrary.org/obo/GO_0006367	"transcription initiation from RNA polymerase II promoter"	http://purl.obolibrary.org/obo/CHEBI_41774	tamoxifen	http://purl.obolibrary.org/obo/PR_O75469	nuclear receptor subfamily 1 group I member 2 (human)
http://purl.obolibrary.org/obo/GO_0006367	"transcription initiation from RNA polymerase II promoter"	http://purl.obolibrary.org/obo/CHEBI_41774	Tamoxifen	http://purl.obolibrary.org/obo/PR_P10275	androgen receptor (human)
http://purl.obolibrary.org/obo/GO_0006367	"transcription initiation from RNA polymerase II promoter"	http://purl.obolibrary.org/obo/CHEBI_41774	tamoxifen	http://purl.obolibrary.org/obo/PR_P10275	androgen receptor (human)
http://purl.obolibrary.org/obo/GO_0006367	"transcription initiation from RNA polymerase II promoter"	http://purl.obolibrary.org/obo/CHEBI_41774	Tamoxifen	http://purl.obolibrary.org/obo/PR_P62508	estrogen-related receptor gamma (human)
http://purl.obolibrary.org/obo/GO_0006367	"transcription initiation from RNA polymerase II promoter"	http://purl.obolibrary.org/obo/CHEBI_41774	tamoxifen	http://purl.obolibrary.org/obo/PR_P62508	estrogen-related receptor gamma (human)
http://purl.obolibrary.org/obo/GO_0006367	"transcription initiation from RNA polymerase II promoter"	http://purl.obolibrary.org/obo/CHEBI_41774	Tamoxifen	http://purl.obolibrary.org/obo/PR_P03372	estrogen receptor (human)
http://purl.obolibrary.org/obo/GO_0006367	"transcription initiation from RNA polymerase II promoter"	http://purl.obolibrary.org/obo/CHEBI_41774	tamoxifen	http://purl.obolibrary.org/obo/PR_P03372	estrogen receptor (human)
http://purl.obolibrary.org/obo/GO_0006367	"transcription initiation from RNA polymerase II promoter"	http://purl.obolibrary.org/obo/CHEBI_41774	Tamoxifen	http://purl.obolibrary.org/obo/PR_Q92731	estrogen receptor beta (human)
http://purl.obolibrary.org/obo/GO_0006367	"transcription initiation from RNA polymerase II promoter"	http://purl.obolibrary.org/obo/CHEBI_41774	tamoxifen	http://purl.obolibrary.org/obo/PR_Q92731	estrogen receptor beta (human)
http://purl.obolibrary.org/obo/GO_0006367	"transcription initiation from RNA polymerase II promoter"	http://purl.obolibrary.org/obo/CHEBI_6888	6alpha-methylprednisolone	http://purl.obolibrary.org/obo/PR_P04150	glucocorticoid receptor (human)
http://purl.obolibrary.org/obo/GO_0006367	"transcription initiation from RNA polymerase II promoter"	http://purl.obolibrary.org/obo/CHEBI_6888	Methylprednisolone	http://purl.obolibrary.org/obo/PR_P04150	glucocorticoid receptor (human)
http://purl.obolibrary.org/obo/GO_0006367	"transcription initiation from RNA polymerase II promoter"	http://purl.obolibrary.org/obo/CHEBI_31397	Ciclesonide	http://purl.obolibrary.org/obo/PR_P04150	glucocorticoid receptor (human)
http://purl.obolibrary.org/obo/GO_0006367	"transcription initiation from RNA polymerase II promoter"	http://purl.obolibrary.org/obo/CHEBI_5123	Fluphenazine	http://purl.obolibrary.org/obo/PR_P10275	androgen receptor (human)
http://purl.obolibrary.org/obo/GO_0006367	"transcription initiation from RNA polymerase II promoter"	http://purl.obolibrary.org/obo/CHEBI_5123	fluphenazine	http://purl.obolibrary.org/obo/PR_P10275	androgen receptor (human)
http://purl.obolibrary.org/obo/GO_0006367	"transcription initiation from RNA polymerase II promoter"	http://purl.obolibrary.org/obo/CHEBI_5693	hexachlorophene	http://purl.obolibrary.org/obo/PR_P03372	estrogen receptor (human)
http://purl.obolibrary.org/obo/GO_0006367	"transcription initiation from RNA polymerase II promoter"	http://purl.obolibrary.org/obo/CHEBI_5812	Hydroxyprogesterone caproate	http://purl.obolibrary.org/obo/PR_P06401	progesterone receptor (human)
http://purl.obolibrary.org/obo/GO_0006367	"transcription initiation from RNA polymerase II promoter"	http://purl.obolibrary.org/obo/CHEBI_9635	toremifene	http://purl.obolibrary.org/obo/PR_P03372	estrogen receptor (human)
http://purl.obolibrary.org/obo/GO_0006367	"transcription initiation from RNA polymerase II promoter"	http://purl.obolibrary.org/obo/CHEBI_135947	bazedoxifene	http://purl.obolibrary.org/obo/PR_Q92731	estrogen receptor beta (human)
http://purl.obolibrary.org/obo/GO_0006367	"transcription initiation from RNA polymerase II promoter"	http://purl.obolibrary.org/obo/CHEBI_135947	bazedoxifene	http://purl.obolibrary.org/obo/PR_P03372	estrogen receptor (human)
http://purl.obolibrary.org/obo/GO_0006412	"translation"	http://purl.obolibrary.org/obo/CHEBI_71019	omacetaxine mepesuccinate	http://purl.obolibrary.org/obo/PR_P39023	60S ribosomal protein L3 (human)
http://purl.obolibrary.org/obo/GO_0006412	"translation"	http://purl.obolibrary.org/obo/CHEBI_338412	(-)-anisomycin	http://purl.obolibrary.org/obo/PR_P39023	60S ribosomal protein L3 (human)
http://purl.obolibrary.org/obo/GO_0006412	"translation"	http://purl.obolibrary.org/obo/CHEBI_338412	(-)-anisomycin	http://purl.obolibrary.org/obo/PR_P40429	60S ribosomal protein L13a (human)
http://purl.obolibrary.org/obo/GO_0006412	"translation"	http://purl.obolibrary.org/obo/CHEBI_338412	(-)-anisomycin	http://purl.obolibrary.org/obo/PR_P55769	NHP2-like protein 1 (human)
http://purl.obolibrary.org/obo/GO_0006412	"translation"	http://purl.obolibrary.org/obo/CHEBI_338412	(-)-anisomycin	http://purl.obolibrary.org/obo/PR_P61313	60S ribosomal protein L15 (human)
http://purl.obolibrary.org/obo/GO_0006412	"translation"	http://purl.obolibrary.org/obo/CHEBI_338412	(-)-anisomycin	http://purl.obolibrary.org/obo/PR_P61927	60S ribosomal protein L37 (human)
http://purl.obolibrary.org/obo/GO_0006412	"translation"	http://purl.obolibrary.org/obo/CHEBI_338412	(-)-anisomycin	http://purl.obolibrary.org/obo/PR_P62750	60S ribosomal protein L23a (human)
http://purl.obolibrary.org/obo/GO_0006412	"translation"	http://purl.obolibrary.org/obo/CHEBI_338412	(-)-anisomycin	http://purl.obolibrary.org/obo/PR_P62829	60S ribosomal protein L23 (human)
http://purl.obolibrary.org/obo/GO_0006412	"translation"	http://purl.obolibrary.org/obo/CHEBI_338412	(-)-anisomycin	http://purl.obolibrary.org/obo/PR_P62913	60S ribosomal protein L11 (human)
http://purl.obolibrary.org/obo/GO_0006412	"translation"	http://purl.obolibrary.org/obo/CHEBI_338412	(-)-anisomycin	http://purl.obolibrary.org/obo/PR_P62917	60S ribosomal protein L8 (human)
http://purl.obolibrary.org/obo/GO_0006412	"translation"	http://purl.obolibrary.org/obo/CHEBI_338412	(-)-anisomycin	http://purl.obolibrary.org/obo/PR_P84098	60S ribosomal protein L19 (human)
http://purl.obolibrary.org/obo/GO_0006412	"translation"	http://purl.obolibrary.org/obo/CHEBI_338412	(-)-anisomycin	http://purl.obolibrary.org/obo/PR_Q96L21	60S ribosomal protein L10-like (human)
http://purl.obolibrary.org/obo/GO_0006412	"translation"	http://purl.obolibrary.org/obo/CHEBI_338412	(-)-anisomycin	http://purl.obolibrary.org/obo/PR_Q9UHA3	probable ribosome biogenesis protein RLP24 (human)
http://purl.obolibrary.org/obo/GO_0006412	"translation"	http://purl.obolibrary.org/obo/CHEBI_338412	(-)-anisomycin	http://purl.obolibrary.org/obo/PR_Q9UNX3	60S ribosomal protein L26-like 1 (human)
http://purl.obolibrary.org/obo/GO_0006413	"translational initiation"	http://purl.obolibrary.org/obo/CHEBI_71019	omacetaxine mepesuccinate	http://purl.obolibrary.org/obo/PR_P39023	60S ribosomal protein L3 (human)
http://purl.obolibrary.org/obo/GO_0006413	"translational initiation"	http://purl.obolibrary.org/obo/CHEBI_338412	(-)-anisomycin	http://purl.obolibrary.org/obo/PR_P39023	60S ribosomal protein L3 (human)
http://purl.obolibrary.org/obo/GO_0006413	"translational initiation"	http://purl.obolibrary.org/obo/CHEBI_338412	(-)-anisomycin	http://purl.obolibrary.org/obo/PR_P40429	60S ribosomal protein L13a (human)
http://purl.obolibrary.org/obo/GO_0006413	"translational initiation"	http://purl.obolibrary.org/obo/CHEBI_338412	(-)-anisomycin	http://purl.obolibrary.org/obo/PR_P61313	60S ribosomal protein L15 (human)
http://purl.obolibrary.org/obo/GO_0006413	"translational initiation"	http://purl.obolibrary.org/obo/CHEBI_338412	(-)-anisomycin	http://purl.obolibrary.org/obo/PR_P61927	60S ribosomal protein L37 (human)
http://purl.obolibrary.org/obo/GO_0006413	"translational initiation"	http://purl.obolibrary.org/obo/CHEBI_338412	(-)-anisomycin	http://purl.obolibrary.org/obo/PR_P62750	60S ribosomal protein L23a (human)
http://purl.obolibrary.org/obo/GO_0006413	"translational initiation"	http://purl.obolibrary.org/obo/CHEBI_338412	(-)-anisomycin	http://purl.obolibrary.org/obo/PR_P62829	60S ribosomal protein L23 (human)
http://purl.obolibrary.org/obo/GO_0006413	"translational initiation"	http://purl.obolibrary.org/obo/CHEBI_338412	(-)-anisomycin	http://purl.obolibrary.org/obo/PR_P62913	60S ribosomal protein L11 (human)
http://purl.obolibrary.org/obo/GO_0006413	"translational initiation"	http://purl.obolibrary.org/obo/CHEBI_338412	(-)-anisomycin	http://purl.obolibrary.org/obo/PR_P62917	60S ribosomal protein L8 (human)
http://purl.obolibrary.org/obo/GO_0006413	"translational initiation"	http://purl.obolibrary.org/obo/CHEBI_338412	(-)-anisomycin	http://purl.obolibrary.org/obo/PR_P84098	60S ribosomal protein L19 (human)
http://purl.obolibrary.org/obo/GO_0006413	"translational initiation"	http://purl.obolibrary.org/obo/CHEBI_338412	(-)-anisomycin	http://purl.obolibrary.org/obo/PR_Q9UNX3	60S ribosomal protein L26-like 1 (human)
http://purl.obolibrary.org/obo/GO_0006464	"cellular protein modification process"	http://purl.obolibrary.org/obo/CHEBI_49375	dasatinib (anhydrous)	http://purl.obolibrary.org/obo/PR_P00519	tyrosine-protein kinase ABL1 (human)
http://purl.obolibrary.org/obo/GO_0006464	"cellular protein modification process"	http://purl.obolibrary.org/obo/CHEBI_49375	dasatinib (anhydrous)	http://purl.obolibrary.org/obo/PR_P42684	tyrosine-protein kinase ABL2 (human)
http://purl.obolibrary.org/obo/GO_0006464	"cellular protein modification process"	http://purl.obolibrary.org/obo/CHEBI_49375	dasatinib (anhydrous)	http://purl.obolibrary.org/obo/PR_P07947	tyrosine-protein kinase Yes (human)
http://purl.obolibrary.org/obo/GO_0006464	"cellular protein modification process"	http://purl.obolibrary.org/obo/CHEBI_8461	Promethazine	http://purl.obolibrary.org/obo/PR_P11229	muscarinic acetylcholine receptor M1 (human)
http://purl.obolibrary.org/obo/GO_0006464	"cellular protein modification process"	http://purl.obolibrary.org/obo/CHEBI_8461	promethazine	http://purl.obolibrary.org/obo/PR_P11229	muscarinic acetylcholine receptor M1 (human)
http://purl.obolibrary.org/obo/GO_0006464	"cellular protein modification process"	http://purl.obolibrary.org/obo/CHEBI_8461	Promethazine	http://purl.obolibrary.org/obo/PR_P20309	muscarinic acetylcholine receptor M3 (human)
http://purl.obolibrary.org/obo/GO_0006464	"cellular protein modification process"	http://purl.obolibrary.org/obo/CHEBI_8461	promethazine	http://purl.obolibrary.org/obo/PR_P20309	muscarinic acetylcholine receptor M3 (human)
http://purl.obolibrary.org/obo/GO_0006464	"cellular protein modification process"	http://purl.obolibrary.org/obo/CHEBI_2955	azithromycin	http://purl.obolibrary.org/obo/PR_Q9UM07	protein-arginine deiminase type-4 (human)
http://purl.obolibrary.org/obo/GO_0006464	"cellular protein modification process"	http://purl.obolibrary.org/obo/CHEBI_2955	Azithromycin	http://purl.obolibrary.org/obo/PR_Q9UM07	protein-arginine deiminase type-4 (human)
http://purl.obolibrary.org/obo/GO_0006464	"cellular protein modification process"	http://purl.obolibrary.org/obo/CHEBI_9711	triflupromazine	http://purl.obolibrary.org/obo/PR_P11229	muscarinic acetylcholine receptor M1 (human)
http://purl.obolibrary.org/obo/GO_0006464	"cellular protein modification process"	http://purl.obolibrary.org/obo/CHEBI_3048	Benztropine	http://purl.obolibrary.org/obo/PR_P11229	muscarinic acetylcholine receptor M1 (human)
http://purl.obolibrary.org/obo/GO_0006464	"cellular protein modification process"	http://purl.obolibrary.org/obo/CHEBI_3048	benzatropine	http://purl.obolibrary.org/obo/PR_P11229	muscarinic acetylcholine receptor M1 (human)
http://purl.obolibrary.org/obo/GO_0006464	"cellular protein modification process"	http://purl.obolibrary.org/obo/CHEBI_45783	imatinib	http://purl.obolibrary.org/obo/PR_P00519	tyrosine-protein kinase ABL1 (human)
http://purl.obolibrary.org/obo/GO_0006464	"cellular protein modification process"	http://purl.obolibrary.org/obo/CHEBI_52172	nilotinib	http://purl.obolibrary.org/obo/PR_P00519	tyrosine-protein kinase ABL1 (human)
http://purl.obolibrary.org/obo/GO_0006464	"cellular protein modification process"	http://purl.obolibrary.org/obo/CHEBI_3647	Chlorpromazine	http://purl.obolibrary.org/obo/PR_P11229	muscarinic acetylcholine receptor M1 (human)
http://purl.obolibrary.org/obo/GO_0006464	"cellular protein modification process"	http://purl.obolibrary.org/obo/CHEBI_3647	chlorpromazine	http://purl.obolibrary.org/obo/PR_P11229	muscarinic acetylcholine receptor M1 (human)
http://purl.obolibrary.org/obo/GO_0006464	"cellular protein modification process"	http://purl.obolibrary.org/obo/CHEBI_3647	Chlorpromazine	http://purl.obolibrary.org/obo/PR_P20309	muscarinic acetylcholine receptor M3 (human)
http://purl.obolibrary.org/obo/GO_0006464	"cellular protein modification process"	http://purl.obolibrary.org/obo/CHEBI_3647	chlorpromazine	http://purl.obolibrary.org/obo/PR_P20309	muscarinic acetylcholine receptor M3 (human)
http://purl.obolibrary.org/obo/GO_0006468	"protein phosphorylation"	http://purl.obolibrary.org/obo/CHEBI_28487	Reserpine	http://purl.obolibrary.org/obo/PR_O15392	baculoviral IAP repeat-containing protein 5 (human)
http://purl.obolibrary.org/obo/GO_0006468	"protein phosphorylation"	http://purl.obolibrary.org/obo/CHEBI_28487	reserpine	http://purl.obolibrary.org/obo/PR_O15392	baculoviral IAP repeat-containing protein 5 (human)
http://purl.obolibrary.org/obo/GO_0006468	"protein phosphorylation"	http://purl.obolibrary.org/obo/CHEBI_49375	dasatinib (anhydrous)	http://purl.obolibrary.org/obo/PR_P06239	tyrosine-protein kinase Lck (human)
http://purl.obolibrary.org/obo/GO_0006468	"protein phosphorylation"	http://purl.obolibrary.org/obo/CHEBI_49375	dasatinib (anhydrous)	http://purl.obolibrary.org/obo/PR_P06241	tyrosine-protein kinase Fyn (human)
http://purl.obolibrary.org/obo/GO_0006468	"protein phosphorylation"	http://purl.obolibrary.org/obo/CHEBI_49375	dasatinib (anhydrous)	http://purl.obolibrary.org/obo/PR_P07948	tyrosine-protein kinase Lyn (human)
http://purl.obolibrary.org/obo/GO_0006468	"protein phosphorylation"	http://purl.obolibrary.org/obo/CHEBI_49375	dasatinib (anhydrous)	http://purl.obolibrary.org/obo/PR_P09769	tyrosine-protein kinase Fgr (human)
http://purl.obolibrary.org/obo/GO_0006468	"protein phosphorylation"	http://purl.obolibrary.org/obo/CHEBI_49375	dasatinib (anhydrous)	http://purl.obolibrary.org/obo/PR_P11274	breakpoint cluster region protein (human)
http://purl.obolibrary.org/obo/GO_0006468	"protein phosphorylation"	http://purl.obolibrary.org/obo/CHEBI_49375	dasatinib (anhydrous)	http://purl.obolibrary.org/obo/PR_P41240	tyrosine-protein kinase CSK (human)
http://purl.obolibrary.org/obo/GO_0006468	"protein phosphorylation"	http://purl.obolibrary.org/obo/CHEBI_49375	dasatinib (anhydrous)	http://purl.obolibrary.org/obo/PR_P42685	tyrosine-protein kinase FRK (human)
http://purl.obolibrary.org/obo/GO_0006468	"protein phosphorylation"	http://purl.obolibrary.org/obo/CHEBI_49375	dasatinib (anhydrous)	http://purl.obolibrary.org/obo/PR_Q06187	tyrosine-protein kinase BTK (human)
http://purl.obolibrary.org/obo/GO_0006468	"protein phosphorylation"	http://purl.obolibrary.org/obo/CHEBI_49375	dasatinib (anhydrous)	http://purl.obolibrary.org/obo/PR_Q9NYL2	mitogen-activated protein kinase kinase kinase 20 (human)
http://purl.obolibrary.org/obo/GO_0006468	"protein phosphorylation"	http://purl.obolibrary.org/obo/CHEBI_41774	Tamoxifen	http://purl.obolibrary.org/obo/PR_P45983	mitogen-activated protein kinase 8 (human)
http://purl.obolibrary.org/obo/GO_0006468	"protein phosphorylation"	http://purl.obolibrary.org/obo/CHEBI_41774	tamoxifen	http://purl.obolibrary.org/obo/PR_P45983	mitogen-activated protein kinase 8 (human)
http://purl.obolibrary.org/obo/GO_0006468	"protein phosphorylation"	http://purl.obolibrary.org/obo/CHEBI_68478	everolimus	http://purl.obolibrary.org/obo/PR_P42345	serine/threonine-protein kinase mTOR (human)
http://purl.obolibrary.org/obo/GO_0006468	"protein phosphorylation"	http://purl.obolibrary.org/obo/CHEBI_45783	imatinib	http://purl.obolibrary.org/obo/PR_P11274	breakpoint cluster region protein (human)
http://purl.obolibrary.org/obo/GO_0006468	"protein phosphorylation"	http://purl.obolibrary.org/obo/CHEBI_45783	imatinib	http://purl.obolibrary.org/obo/PR_P04629	high affinity nerve growth factor receptor (human)
http://purl.obolibrary.org/obo/GO_0006468	"protein phosphorylation"	http://purl.obolibrary.org/obo/CHEBI_9168	sirolimus	http://purl.obolibrary.org/obo/PR_P42345	serine/threonine-protein kinase mTOR (human)
http://purl.obolibrary.org/obo/GO_0006614	"SRP-dependent cotranslational protein targeting to membrane"	http://purl.obolibrary.org/obo/CHEBI_71019	omacetaxine mepesuccinate	http://purl.obolibrary.org/obo/PR_P39023	60S ribosomal protein L3 (human)
http://purl.obolibrary.org/obo/GO_0006614	"SRP-dependent cotranslational protein targeting to membrane"	http://purl.obolibrary.org/obo/CHEBI_338412	(-)-anisomycin	http://purl.obolibrary.org/obo/PR_P39023	60S ribosomal protein L3 (human)
http://purl.obolibrary.org/obo/GO_0006614	"SRP-dependent cotranslational protein targeting to membrane"	http://purl.obolibrary.org/obo/CHEBI_338412	(-)-anisomycin	http://purl.obolibrary.org/obo/PR_P40429	60S ribosomal protein L13a (human)
http://purl.obolibrary.org/obo/GO_0006614	"SRP-dependent cotranslational protein targeting to membrane"	http://purl.obolibrary.org/obo/CHEBI_338412	(-)-anisomycin	http://purl.obolibrary.org/obo/PR_P61313	60S ribosomal protein L15 (human)
http://purl.obolibrary.org/obo/GO_0006614	"SRP-dependent cotranslational protein targeting to membrane"	http://purl.obolibrary.org/obo/CHEBI_338412	(-)-anisomycin	http://purl.obolibrary.org/obo/PR_P61927	60S ribosomal protein L37 (human)
http://purl.obolibrary.org/obo/GO_0006614	"SRP-dependent cotranslational protein targeting to membrane"	http://purl.obolibrary.org/obo/CHEBI_338412	(-)-anisomycin	http://purl.obolibrary.org/obo/PR_P62750	60S ribosomal protein L23a (human)
http://purl.obolibrary.org/obo/GO_0006614	"SRP-dependent cotranslational protein targeting to membrane"	http://purl.obolibrary.org/obo/CHEBI_338412	(-)-anisomycin	http://purl.obolibrary.org/obo/PR_P62829	60S ribosomal protein L23 (human)
http://purl.obolibrary.org/obo/GO_0006614	"SRP-dependent cotranslational protein targeting to membrane"	http://purl.obolibrary.org/obo/CHEBI_338412	(-)-anisomycin	http://purl.obolibrary.org/obo/PR_P62913	60S ribosomal protein L11 (human)
http://purl.obolibrary.org/obo/GO_0006614	"SRP-dependent cotranslational protein targeting to membrane"	http://purl.obolibrary.org/obo/CHEBI_338412	(-)-anisomycin	http://purl.obolibrary.org/obo/PR_P62917	60S ribosomal protein L8 (human)
http://purl.obolibrary.org/obo/GO_0006614	"SRP-dependent cotranslational protein targeting to membrane"	http://purl.obolibrary.org/obo/CHEBI_338412	(-)-anisomycin	http://purl.obolibrary.org/obo/PR_P84098	60S ribosomal protein L19 (human)
http://purl.obolibrary.org/obo/GO_0006614	"SRP-dependent cotranslational protein targeting to membrane"	http://purl.obolibrary.org/obo/CHEBI_338412	(-)-anisomycin	http://purl.obolibrary.org/obo/PR_Q9UNX3	60S ribosomal protein L26-like 1 (human)
http://purl.obolibrary.org/obo/GO_0006837	"serotonin transport"	http://purl.obolibrary.org/obo/CHEBI_28487	Reserpine	http://purl.obolibrary.org/obo/PR_P54219	chromaffin granule amine transporter (human)
http://purl.obolibrary.org/obo/GO_0006837	"serotonin transport"	http://purl.obolibrary.org/obo/CHEBI_28487	reserpine	http://purl.obolibrary.org/obo/PR_P54219	chromaffin granule amine transporter (human)
http://purl.obolibrary.org/obo/GO_0006837	"serotonin transport"	http://purl.obolibrary.org/obo/CHEBI_28487	Reserpine	http://purl.obolibrary.org/obo/PR_Q05940	synaptic vesicular amine transporter (human)
http://purl.obolibrary.org/obo/GO_0006837	"serotonin transport"	http://purl.obolibrary.org/obo/CHEBI_28487	reserpine	http://purl.obolibrary.org/obo/PR_Q05940	synaptic vesicular amine transporter (human)
http://purl.obolibrary.org/obo/GO_0006837	"serotonin transport"	http://purl.obolibrary.org/obo/CHEBI_47780	Clomipramine	http://purl.obolibrary.org/obo/PR_P31645	sodium-dependent serotonin transporter (human)
http://purl.obolibrary.org/obo/GO_0006837	"serotonin transport"	http://purl.obolibrary.org/obo/CHEBI_47780	clomipramine	http://purl.obolibrary.org/obo/PR_P31645	sodium-dependent serotonin transporter (human)
http://purl.obolibrary.org/obo/GO_0006837	"serotonin transport"	http://purl.obolibrary.org/obo/CHEBI_3048	Benztropine	http://purl.obolibrary.org/obo/PR_P31645	sodium-dependent serotonin transporter (human)
http://purl.obolibrary.org/obo/GO_0006837	"serotonin transport"	http://purl.obolibrary.org/obo/CHEBI_3048	benzatropine	http://purl.obolibrary.org/obo/PR_P31645	sodium-dependent serotonin transporter (human)
http://purl.obolibrary.org/obo/GO_0006874	"cellular calcium ion homeostasis"	http://purl.obolibrary.org/obo/CHEBI_47780	Clomipramine	http://purl.obolibrary.org/obo/PR_P28223	5-hydroxytryptamine receptor 2A (human)
http://purl.obolibrary.org/obo/GO_0006874	"cellular calcium ion homeostasis"	http://purl.obolibrary.org/obo/CHEBI_47780	clomipramine	http://purl.obolibrary.org/obo/PR_P28223	5-hydroxytryptamine receptor 2A (human)
http://purl.obolibrary.org/obo/GO_0006874	"cellular calcium ion homeostasis"	http://purl.obolibrary.org/obo/CHEBI_47780	Clomipramine	http://purl.obolibrary.org/obo/PR_P28335	5-hydroxytryptamine receptor 2C (human)
http://purl.obolibrary.org/obo/GO_0006874	"cellular calcium ion homeostasis"	http://purl.obolibrary.org/obo/CHEBI_47780	clomipramine	http://purl.obolibrary.org/obo/PR_P28335	5-hydroxytryptamine receptor 2C (human)
http://purl.obolibrary.org/obo/GO_0006874	"cellular calcium ion homeostasis"	http://purl.obolibrary.org/obo/CHEBI_47780	Clomipramine	http://purl.obolibrary.org/obo/PR_P41595	5-hydroxytryptamine receptor 2B (human)
http://purl.obolibrary.org/obo/GO_0006874	"cellular calcium ion homeostasis"	http://purl.obolibrary.org/obo/CHEBI_47780	clomipramine	http://purl.obolibrary.org/obo/PR_P41595	5-hydroxytryptamine receptor 2B (human)
http://purl.obolibrary.org/obo/GO_0006874	"cellular calcium ion homeostasis"	http://purl.obolibrary.org/obo/CHEBI_8461	Promethazine	http://purl.obolibrary.org/obo/PR_P14416	D(2) dopamine receptor (human)
http://purl.obolibrary.org/obo/GO_0006874	"cellular calcium ion homeostasis"	http://purl.obolibrary.org/obo/CHEBI_8461	promethazine	http://purl.obolibrary.org/obo/PR_P14416	D(2) dopamine receptor (human)
http://purl.obolibrary.org/obo/GO_0006874	"cellular calcium ion homeostasis"	http://purl.obolibrary.org/obo/CHEBI_9711	triflupromazine	http://purl.obolibrary.org/obo/PR_P14416	D(2) dopamine receptor (human)
http://purl.obolibrary.org/obo/GO_0006874	"cellular calcium ion homeostasis"	http://purl.obolibrary.org/obo/CHEBI_9711	triflupromazine	http://purl.obolibrary.org/obo/PR_P41595	5-hydroxytryptamine receptor 2B (human)
http://purl.obolibrary.org/obo/GO_0006874	"cellular calcium ion homeostasis"	http://purl.obolibrary.org/obo/CHEBI_9544	thiethylperazine	http://purl.obolibrary.org/obo/PR_P14416	D(2) dopamine receptor (human)
http://purl.obolibrary.org/obo/GO_0006874	"cellular calcium ion homeostasis"	http://purl.obolibrary.org/obo/CHEBI_5123	Fluphenazine	http://purl.obolibrary.org/obo/PR_P28223	5-hydroxytryptamine receptor 2A (human)
http://purl.obolibrary.org/obo/GO_0006874	"cellular calcium ion homeostasis"	http://purl.obolibrary.org/obo/CHEBI_5123	fluphenazine	http://purl.obolibrary.org/obo/PR_P28223	5-hydroxytryptamine receptor 2A (human)
http://purl.obolibrary.org/obo/GO_0006874	"cellular calcium ion homeostasis"	http://purl.obolibrary.org/obo/CHEBI_5123	Fluphenazine	http://purl.obolibrary.org/obo/PR_P28335	5-hydroxytryptamine receptor 2C (human)
http://purl.obolibrary.org/obo/GO_0006874	"cellular calcium ion homeostasis"	http://purl.obolibrary.org/obo/CHEBI_5123	fluphenazine	http://purl.obolibrary.org/obo/PR_P28335	5-hydroxytryptamine receptor 2C (human)
http://purl.obolibrary.org/obo/GO_0006874	"cellular calcium ion homeostasis"	http://purl.obolibrary.org/obo/CHEBI_5123	Fluphenazine	http://purl.obolibrary.org/obo/PR_P14416	D(2) dopamine receptor (human)
http://purl.obolibrary.org/obo/GO_0006874	"cellular calcium ion homeostasis"	http://purl.obolibrary.org/obo/CHEBI_5123	fluphenazine	http://purl.obolibrary.org/obo/PR_P14416	D(2) dopamine receptor (human)
http://purl.obolibrary.org/obo/GO_0006874	"cellular calcium ion homeostasis"	http://purl.obolibrary.org/obo/CHEBI_3647	Chlorpromazine	http://purl.obolibrary.org/obo/PR_P21918	D(1B) dopamine receptor (human)
http://purl.obolibrary.org/obo/GO_0006874	"cellular calcium ion homeostasis"	http://purl.obolibrary.org/obo/CHEBI_3647	chlorpromazine	http://purl.obolibrary.org/obo/PR_P21918	D(1B) dopamine receptor (human)
http://purl.obolibrary.org/obo/GO_0006874	"cellular calcium ion homeostasis"	http://purl.obolibrary.org/obo/CHEBI_3647	Chlorpromazine	http://purl.obolibrary.org/obo/PR_P35462	D(3) dopamine receptor (human)
http://purl.obolibrary.org/obo/GO_0006874	"cellular calcium ion homeostasis"	http://purl.obolibrary.org/obo/CHEBI_3647	chlorpromazine	http://purl.obolibrary.org/obo/PR_P35462	D(3) dopamine receptor (human)
http://purl.obolibrary.org/obo/GO_0006874	"cellular calcium ion homeostasis"	http://purl.obolibrary.org/obo/CHEBI_3647	Chlorpromazine	http://purl.obolibrary.org/obo/PR_P14416	D(2) dopamine receptor (human)
http://purl.obolibrary.org/obo/GO_0006874	"cellular calcium ion homeostasis"	http://purl.obolibrary.org/obo/CHEBI_3647	chlorpromazine	http://purl.obolibrary.org/obo/PR_P14416	D(2) dopamine receptor (human)
http://purl.obolibrary.org/obo/GO_0006874	"cellular calcium ion homeostasis"	http://purl.obolibrary.org/obo/CHEBI_3647	Chlorpromazine	http://purl.obolibrary.org/obo/PR_P28223	5-hydroxytryptamine receptor 2A (human)
http://purl.obolibrary.org/obo/GO_0006874	"cellular calcium ion homeostasis"	http://purl.obolibrary.org/obo/CHEBI_3647	chlorpromazine	http://purl.obolibrary.org/obo/PR_P28223	5-hydroxytryptamine receptor 2A (human)
http://purl.obolibrary.org/obo/GO_0006874	"cellular calcium ion homeostasis"	http://purl.obolibrary.org/obo/CHEBI_3647	Chlorpromazine	http://purl.obolibrary.org/obo/PR_P21917	D(4) dopamine receptor (human)
http://purl.obolibrary.org/obo/GO_0006874	"cellular calcium ion homeostasis"	http://purl.obolibrary.org/obo/CHEBI_3647	chlorpromazine	http://purl.obolibrary.org/obo/PR_P21917	D(4) dopamine receptor (human)
http://purl.obolibrary.org/obo/GO_0006874	"cellular calcium ion homeostasis"	http://purl.obolibrary.org/obo/CHEBI_3647	Chlorpromazine	http://purl.obolibrary.org/obo/PR_P28335	5-hydroxytryptamine receptor 2C (human)
http://purl.obolibrary.org/obo/GO_0006874	"cellular calcium ion homeostasis"	http://purl.obolibrary.org/obo/CHEBI_3647	chlorpromazine	http://purl.obolibrary.org/obo/PR_P28335	5-hydroxytryptamine receptor 2C (human)
http://purl.obolibrary.org/obo/GO_0006874	"cellular calcium ion homeostasis"	http://purl.obolibrary.org/obo/CHEBI_9571	Thiothixene	http://purl.obolibrary.org/obo/PR_P14416	D(2) dopamine receptor (human)
http://purl.obolibrary.org/obo/GO_0006874	"cellular calcium ion homeostasis"	http://purl.obolibrary.org/obo/CHEBI_9571	Thiothixene	http://purl.obolibrary.org/obo/PR_P28223	5-hydroxytryptamine receptor 2A (human)
http://purl.obolibrary.org/obo/GO_0006939	"smooth muscle contraction"	http://purl.obolibrary.org/obo/CHEBI_47780	Clomipramine	http://purl.obolibrary.org/obo/PR_P28223	5-hydroxytryptamine receptor 2A (human)
http://purl.obolibrary.org/obo/GO_0006939	"smooth muscle contraction"	http://purl.obolibrary.org/obo/CHEBI_47780	clomipramine	http://purl.obolibrary.org/obo/PR_P28223	5-hydroxytryptamine receptor 2A (human)
http://purl.obolibrary.org/obo/GO_0006939	"smooth muscle contraction"	http://purl.obolibrary.org/obo/CHEBI_47780	Clomipramine	http://purl.obolibrary.org/obo/PR_P41595	5-hydroxytryptamine receptor 2B (human)
http://purl.obolibrary.org/obo/GO_0006939	"smooth muscle contraction"	http://purl.obolibrary.org/obo/CHEBI_47780	clomipramine	http://purl.obolibrary.org/obo/PR_P41595	5-hydroxytryptamine receptor 2B (human)
http://purl.obolibrary.org/obo/GO_0006939	"smooth muscle contraction"	http://purl.obolibrary.org/obo/CHEBI_8461	Promethazine	http://purl.obolibrary.org/obo/PR_P20309	muscarinic acetylcholine receptor M3 (human)
http://purl.obolibrary.org/obo/GO_0006939	"smooth muscle contraction"	http://purl.obolibrary.org/obo/CHEBI_8461	promethazine	http://purl.obolibrary.org/obo/PR_P20309	muscarinic acetylcholine receptor M3 (human)
http://purl.obolibrary.org/obo/GO_0006939	"smooth muscle contraction"	http://purl.obolibrary.org/obo/CHEBI_9711	triflupromazine	http://purl.obolibrary.org/obo/PR_P41595	5-hydroxytryptamine receptor 2B (human)
http://purl.obolibrary.org/obo/GO_0006939	"smooth muscle contraction"	http://purl.obolibrary.org/obo/CHEBI_5123	Fluphenazine	http://purl.obolibrary.org/obo/PR_P28223	5-hydroxytryptamine receptor 2A (human)
http://purl.obolibrary.org/obo/GO_0006939	"smooth muscle contraction"	http://purl.obolibrary.org/obo/CHEBI_5123	fluphenazine	http://purl.obolibrary.org/obo/PR_P28223	5-hydroxytryptamine receptor 2A (human)
http://purl.obolibrary.org/obo/GO_0006939	"smooth muscle contraction"	http://purl.obolibrary.org/obo/CHEBI_3647	Chlorpromazine	http://purl.obolibrary.org/obo/PR_P20309	muscarinic acetylcholine receptor M3 (human)
http://purl.obolibrary.org/obo/GO_0006939	"smooth muscle contraction"	http://purl.obolibrary.org/obo/CHEBI_3647	chlorpromazine	http://purl.obolibrary.org/obo/PR_P20309	muscarinic acetylcholine receptor M3 (human)
http://purl.obolibrary.org/obo/GO_0006939	"smooth muscle contraction"	http://purl.obolibrary.org/obo/CHEBI_3647	Chlorpromazine	http://purl.obolibrary.org/obo/PR_P28223	5-hydroxytryptamine receptor 2A (human)
http://purl.obolibrary.org/obo/GO_0006939	"smooth muscle contraction"	http://purl.obolibrary.org/obo/CHEBI_3647	chlorpromazine	http://purl.obolibrary.org/obo/PR_P28223	5-hydroxytryptamine receptor 2A (human)
http://purl.obolibrary.org/obo/GO_0006939	"smooth muscle contraction"	http://purl.obolibrary.org/obo/CHEBI_3647	Chlorpromazine	http://purl.obolibrary.org/obo/PR_P35348	alpha-1A adrenergic receptor (human)
http://purl.obolibrary.org/obo/GO_0006939	"smooth muscle contraction"	http://purl.obolibrary.org/obo/CHEBI_3647	chlorpromazine	http://purl.obolibrary.org/obo/PR_P35348	alpha-1A adrenergic receptor (human)
http://purl.obolibrary.org/obo/GO_0006939	"smooth muscle contraction"	http://purl.obolibrary.org/obo/CHEBI_3647	Chlorpromazine	http://purl.obolibrary.org/obo/PR_P34969	5-hydroxytryptamine receptor 7 (human)
http://purl.obolibrary.org/obo/GO_0006939	"smooth muscle contraction"	http://purl.obolibrary.org/obo/CHEBI_3647	chlorpromazine	http://purl.obolibrary.org/obo/PR_P34969	5-hydroxytryptamine receptor 7 (human)
http://purl.obolibrary.org/obo/GO_0006939	"smooth muscle contraction"	http://purl.obolibrary.org/obo/CHEBI_9571	Thiothixene	http://purl.obolibrary.org/obo/PR_P28223	5-hydroxytryptamine receptor 2A (human)
http://purl.obolibrary.org/obo/GO_0006954	"inflammatory response"	http://purl.obolibrary.org/obo/CHEBI_49375	dasatinib (anhydrous)	http://purl.obolibrary.org/obo/PR_P07948	tyrosine-protein kinase Lyn (human)
http://purl.obolibrary.org/obo/GO_0006954	"inflammatory response"	http://purl.obolibrary.org/obo/CHEBI_49375	dasatinib (anhydrous)	http://purl.obolibrary.org/obo/PR_P10721	mast/stem cell growth factor receptor Kit (human)
http://purl.obolibrary.org/obo/GO_0006954	"inflammatory response"	http://purl.obolibrary.org/obo/CHEBI_49375	dasatinib (anhydrous)	http://purl.obolibrary.org/obo/PR_P29317	ephrin type-A receptor 2 (human)
http://purl.obolibrary.org/obo/GO_0006954	"inflammatory response"	http://purl.obolibrary.org/obo/CHEBI_8461	Promethazine	http://purl.obolibrary.org/obo/PR_P35367	histamine H1 receptor (human)
http://purl.obolibrary.org/obo/GO_0006954	"inflammatory response"	http://purl.obolibrary.org/obo/CHEBI_8461	promethazine	http://purl.obolibrary.org/obo/PR_P35367	histamine H1 receptor (human)
http://purl.obolibrary.org/obo/GO_0006954	"inflammatory response"	http://purl.obolibrary.org/obo/CHEBI_63609	mefloquine	http://purl.obolibrary.org/obo/PR_P29274	adenosine receptor A2a (human)
http://purl.obolibrary.org/obo/GO_0006954	"inflammatory response"	http://purl.obolibrary.org/obo/CHEBI_63609	Mefloquine	http://purl.obolibrary.org/obo/PR_P29274	adenosine receptor A2a (human)
http://purl.obolibrary.org/obo/GO_0006954	"inflammatory response"	http://purl.obolibrary.org/obo/CHEBI_29807	glycyrrhizinate(3-)	http://purl.obolibrary.org/obo/PR_P01375	tumor necrosis factor (human)
http://purl.obolibrary.org/obo/GO_0006954	"inflammatory response"	http://purl.obolibrary.org/obo/CHEBI_2896	astemizole	http://purl.obolibrary.org/obo/PR_P35367	histamine H1 receptor (human)
http://purl.obolibrary.org/obo/GO_0006954	"inflammatory response"	http://purl.obolibrary.org/obo/CHEBI_6888	6alpha-methylprednisolone	http://purl.obolibrary.org/obo/PR_P04083	annexin A1 (human)
http://purl.obolibrary.org/obo/GO_0006954	"inflammatory response"	http://purl.obolibrary.org/obo/CHEBI_6888	Methylprednisolone	http://purl.obolibrary.org/obo/PR_P04083	annexin A1 (human)
http://purl.obolibrary.org/obo/GO_0006954	"inflammatory response"	http://purl.obolibrary.org/obo/CHEBI_3048	Benztropine	http://purl.obolibrary.org/obo/PR_P35367	histamine H1 receptor (human)
http://purl.obolibrary.org/obo/GO_0006954	"inflammatory response"	http://purl.obolibrary.org/obo/CHEBI_3048	benzatropine	http://purl.obolibrary.org/obo/PR_P35367	histamine H1 receptor (human)
http://purl.obolibrary.org/obo/GO_0006954	"inflammatory response"	http://purl.obolibrary.org/obo/CHEBI_45783	imatinib	http://purl.obolibrary.org/obo/PR_P07333	macrophage colony-stimulating factor 1 receptor (human)
http://purl.obolibrary.org/obo/GO_0006954	"inflammatory response"	http://purl.obolibrary.org/obo/CHEBI_45783	imatinib	http://purl.obolibrary.org/obo/PR_P10721	mast/stem cell growth factor receptor Kit (human)
http://purl.obolibrary.org/obo/GO_0006954	"inflammatory response"	http://purl.obolibrary.org/obo/CHEBI_52172	nilotinib	http://purl.obolibrary.org/obo/PR_P10721	mast/stem cell growth factor receptor Kit (human)
http://purl.obolibrary.org/obo/GO_0006954	"inflammatory response"	http://purl.obolibrary.org/obo/CHEBI_3638	Chloroquine	http://purl.obolibrary.org/obo/PR_P01375	tumor necrosis factor (human)
http://purl.obolibrary.org/obo/GO_0006954	"inflammatory response"	http://purl.obolibrary.org/obo/CHEBI_3638	chloroquine	http://purl.obolibrary.org/obo/PR_P01375	tumor necrosis factor (human)
http://purl.obolibrary.org/obo/GO_0006954	"inflammatory response"	http://purl.obolibrary.org/obo/CHEBI_3638	Chloroquine	http://purl.obolibrary.org/obo/PR_P09429	high mobility group protein B1 (human)
http://purl.obolibrary.org/obo/GO_0006954	"inflammatory response"	http://purl.obolibrary.org/obo/CHEBI_3638	chloroquine	http://purl.obolibrary.org/obo/PR_P09429	high mobility group protein B1 (human)
http://purl.obolibrary.org/obo/GO_0006954	"inflammatory response"	http://purl.obolibrary.org/obo/CHEBI_3647	Chlorpromazine	http://purl.obolibrary.org/obo/PR_P35367	histamine H1 receptor (human)
http://purl.obolibrary.org/obo/GO_0006954	"inflammatory response"	http://purl.obolibrary.org/obo/CHEBI_3647	chlorpromazine	http://purl.obolibrary.org/obo/PR_P35367	histamine H1 receptor (human)
http://purl.obolibrary.org/obo/GO_0006954	"inflammatory response"	http://purl.obolibrary.org/obo/CHEBI_3647	Chlorpromazine	http://purl.obolibrary.org/obo/PR_Q9H3N8	histamine H4 receptor (human)
http://purl.obolibrary.org/obo/GO_0006954	"inflammatory response"	http://purl.obolibrary.org/obo/CHEBI_3647	chlorpromazine	http://purl.obolibrary.org/obo/PR_Q9H3N8	histamine H4 receptor (human)
http://purl.obolibrary.org/obo/GO_0006954	"inflammatory response"	http://purl.obolibrary.org/obo/CHEBI_145372	gilteritinib	http://purl.obolibrary.org/obo/PR_P30530	tyrosine-protein kinase receptor UFO (human)
http://purl.obolibrary.org/obo/GO_0007165	"signal transduction"	http://purl.obolibrary.org/obo/CHEBI_49375	dasatinib (anhydrous)	http://purl.obolibrary.org/obo/PR_P07948	tyrosine-protein kinase Lyn (human)
http://purl.obolibrary.org/obo/GO_0007165	"signal transduction"	http://purl.obolibrary.org/obo/CHEBI_49375	dasatinib (anhydrous)	http://purl.obolibrary.org/obo/PR_P11274	breakpoint cluster region protein (human)
http://purl.obolibrary.org/obo/GO_0007165	"signal transduction"	http://purl.obolibrary.org/obo/CHEBI_49375	dasatinib (anhydrous)	http://purl.obolibrary.org/obo/PR_P12931	proto-oncogene tyrosine-protein kinase Src (human)
http://purl.obolibrary.org/obo/GO_0007165	"signal transduction"	http://purl.obolibrary.org/obo/CHEBI_49375	dasatinib (anhydrous)	http://purl.obolibrary.org/obo/PR_P42684	tyrosine-protein kinase ABL2 (human)
http://purl.obolibrary.org/obo/GO_0007165	"signal transduction"	http://purl.obolibrary.org/obo/CHEBI_49375	dasatinib (anhydrous)	http://purl.obolibrary.org/obo/PR_Q16539	mitogen-activated protein kinase 14 (human)
http://purl.obolibrary.org/obo/GO_0007165	"signal transduction"	http://purl.obolibrary.org/obo/CHEBI_49375	dasatinib (anhydrous)	http://purl.obolibrary.org/obo/PR_P09619	platelet-derived growth factor receptor beta (human)
http://purl.obolibrary.org/obo/GO_0007165	"signal transduction"	http://purl.obolibrary.org/obo/CHEBI_49375	dasatinib (anhydrous)	http://purl.obolibrary.org/obo/PR_P10721	mast/stem cell growth factor receptor Kit (human)
http://purl.obolibrary.org/obo/GO_0007165	"signal transduction"	http://purl.obolibrary.org/obo/CHEBI_6078	ivermectin	http://purl.obolibrary.org/obo/PR_P28472	gamma-aminobutyric acid receptor subunit beta-3 (human)
http://purl.obolibrary.org/obo/GO_0007165	"signal transduction"	http://purl.obolibrary.org/obo/CHEBI_6078	Ivermectin	http://purl.obolibrary.org/obo/PR_P28472	gamma-aminobutyric acid receptor subunit beta-3 (human)
http://purl.obolibrary.org/obo/GO_0007165	"signal transduction"	http://purl.obolibrary.org/obo/CHEBI_8461	Promethazine	http://purl.obolibrary.org/obo/PR_P08173	muscarinic acetylcholine receptor M4 (human)
http://purl.obolibrary.org/obo/GO_0007165	"signal transduction"	http://purl.obolibrary.org/obo/CHEBI_8461	promethazine	http://purl.obolibrary.org/obo/PR_P08173	muscarinic acetylcholine receptor M4 (human)
http://purl.obolibrary.org/obo/GO_0007165	"signal transduction"	http://purl.obolibrary.org/obo/CHEBI_8461	Promethazine	http://purl.obolibrary.org/obo/PR_P11229	muscarinic acetylcholine receptor M1 (human)
http://purl.obolibrary.org/obo/GO_0007165	"signal transduction"	http://purl.obolibrary.org/obo/CHEBI_8461	promethazine	http://purl.obolibrary.org/obo/PR_P11229	muscarinic acetylcholine receptor M1 (human)
http://purl.obolibrary.org/obo/GO_0007165	"signal transduction"	http://purl.obolibrary.org/obo/CHEBI_8461	Promethazine	http://purl.obolibrary.org/obo/PR_P20309	muscarinic acetylcholine receptor M3 (human)
http://purl.obolibrary.org/obo/GO_0007165	"signal transduction"	http://purl.obolibrary.org/obo/CHEBI_8461	promethazine	http://purl.obolibrary.org/obo/PR_P20309	muscarinic acetylcholine receptor M3 (human)
http://purl.obolibrary.org/obo/GO_0007165	"signal transduction"	http://purl.obolibrary.org/obo/CHEBI_90227	selumetinib	http://purl.obolibrary.org/obo/PR_Q02750	dual specificity mitogen-activated protein kinase kinase 1 (human)
http://purl.obolibrary.org/obo/GO_0007165	"signal transduction"	http://purl.obolibrary.org/obo/CHEBI_4031	Cyclosporine	http://purl.obolibrary.org/obo/PR_P49069	guided entry of tail-anchored proteins factor CAMLG (human)
http://purl.obolibrary.org/obo/GO_0007165	"signal transduction"	http://purl.obolibrary.org/obo/CHEBI_4031	cyclosporin A	http://purl.obolibrary.org/obo/PR_P49069	guided entry of tail-anchored proteins factor CAMLG (human)
http://purl.obolibrary.org/obo/GO_0007165	"signal transduction"	http://purl.obolibrary.org/obo/CHEBI_41774	Tamoxifen	http://purl.obolibrary.org/obo/PR_O75469	nuclear receptor subfamily 1 group I member 2 (human)
http://purl.obolibrary.org/obo/GO_0007165	"signal transduction"	http://purl.obolibrary.org/obo/CHEBI_41774	tamoxifen	http://purl.obolibrary.org/obo/PR_O75469	nuclear receptor subfamily 1 group I member 2 (human)
http://purl.obolibrary.org/obo/GO_0007165	"signal transduction"	http://purl.obolibrary.org/obo/CHEBI_41774	Tamoxifen	http://purl.obolibrary.org/obo/PR_P10275	androgen receptor (human)
http://purl.obolibrary.org/obo/GO_0007165	"signal transduction"	http://purl.obolibrary.org/obo/CHEBI_41774	tamoxifen	http://purl.obolibrary.org/obo/PR_P10275	androgen receptor (human)
http://purl.obolibrary.org/obo/GO_0007165	"signal transduction"	http://purl.obolibrary.org/obo/CHEBI_41774	Tamoxifen	http://purl.obolibrary.org/obo/PR_Q15125	3-beta-hydroxysteroid-Delta(8),Delta(7)-isomerase (human)
http://purl.obolibrary.org/obo/GO_0007165	"signal transduction"	http://purl.obolibrary.org/obo/CHEBI_41774	tamoxifen	http://purl.obolibrary.org/obo/PR_Q15125	3-beta-hydroxysteroid-Delta(8),Delta(7)-isomerase (human)
http://purl.obolibrary.org/obo/GO_0007165	"signal transduction"	http://purl.obolibrary.org/obo/CHEBI_41774	Tamoxifen	http://purl.obolibrary.org/obo/PR_P03372	estrogen receptor (human)
http://purl.obolibrary.org/obo/GO_0007165	"signal transduction"	http://purl.obolibrary.org/obo/CHEBI_41774	tamoxifen	http://purl.obolibrary.org/obo/PR_P03372	estrogen receptor (human)
http://purl.obolibrary.org/obo/GO_0007165	"signal transduction"	http://purl.obolibrary.org/obo/CHEBI_41774	Tamoxifen	http://purl.obolibrary.org/obo/PR_Q92731	estrogen receptor beta (human)
http://purl.obolibrary.org/obo/GO_0007165	"signal transduction"	http://purl.obolibrary.org/obo/CHEBI_41774	tamoxifen	http://purl.obolibrary.org/obo/PR_Q92731	estrogen receptor beta (human)
http://purl.obolibrary.org/obo/GO_0007165	"signal transduction"	http://purl.obolibrary.org/obo/CHEBI_68478	everolimus	http://purl.obolibrary.org/obo/PR_P42345	serine/threonine-protein kinase mTOR (human)
http://purl.obolibrary.org/obo/GO_0007165	"signal transduction"	http://purl.obolibrary.org/obo/CHEBI_6888	6alpha-methylprednisolone	http://purl.obolibrary.org/obo/PR_P04083	annexin A1 (human)
http://purl.obolibrary.org/obo/GO_0007165	"signal transduction"	http://purl.obolibrary.org/obo/CHEBI_6888	Methylprednisolone	http://purl.obolibrary.org/obo/PR_P04083	annexin A1 (human)
http://purl.obolibrary.org/obo/GO_0007165	"signal transduction"	http://purl.obolibrary.org/obo/CHEBI_6888	6alpha-methylprednisolone	http://purl.obolibrary.org/obo/PR_P04150	glucocorticoid receptor (human)
http://purl.obolibrary.org/obo/GO_0007165	"signal transduction"	http://purl.obolibrary.org/obo/CHEBI_6888	Methylprednisolone	http://purl.obolibrary.org/obo/PR_P04150	glucocorticoid receptor (human)
http://purl.obolibrary.org/obo/GO_0007165	"signal transduction"	http://purl.obolibrary.org/obo/CHEBI_9711	triflupromazine	http://purl.obolibrary.org/obo/PR_P11229	muscarinic acetylcholine receptor M1 (human)
http://purl.obolibrary.org/obo/GO_0007165	"signal transduction"	http://purl.obolibrary.org/obo/CHEBI_3048	Benztropine	http://purl.obolibrary.org/obo/PR_P11229	muscarinic acetylcholine receptor M1 (human)
http://purl.obolibrary.org/obo/GO_0007165	"signal transduction"	http://purl.obolibrary.org/obo/CHEBI_3048	benzatropine	http://purl.obolibrary.org/obo/PR_P11229	muscarinic acetylcholine receptor M1 (human)
http://purl.obolibrary.org/obo/GO_0007165	"signal transduction"	http://purl.obolibrary.org/obo/CHEBI_31397	Ciclesonide	http://purl.obolibrary.org/obo/PR_P04150	glucocorticoid receptor (human)
http://purl.obolibrary.org/obo/GO_0007165	"signal transduction"	http://purl.obolibrary.org/obo/CHEBI_45783	imatinib	http://purl.obolibrary.org/obo/PR_P11274	breakpoint cluster region protein (human)
http://purl.obolibrary.org/obo/GO_0007165	"signal transduction"	http://purl.obolibrary.org/obo/CHEBI_45783	imatinib	http://purl.obolibrary.org/obo/PR_P07333	macrophage colony-stimulating factor 1 receptor (human)
http://purl.obolibrary.org/obo/GO_0007165	"signal transduction"	http://purl.obolibrary.org/obo/CHEBI_45783	imatinib	http://purl.obolibrary.org/obo/PR_P09619	platelet-derived growth factor receptor beta (human)
http://purl.obolibrary.org/obo/GO_0007165	"signal transduction"	http://purl.obolibrary.org/obo/CHEBI_45783	imatinib	http://purl.obolibrary.org/obo/PR_P10721	mast/stem cell growth factor receptor Kit (human)
http://purl.obolibrary.org/obo/GO_0007165	"signal transduction"	http://purl.obolibrary.org/obo/CHEBI_9168	sirolimus	http://purl.obolibrary.org/obo/PR_P09038	fibroblast growth factor 2 (human)
http://purl.obolibrary.org/obo/GO_0007165	"signal transduction"	http://purl.obolibrary.org/obo/CHEBI_9168	sirolimus	http://purl.obolibrary.org/obo/PR_P42345	serine/threonine-protein kinase mTOR (human)
http://purl.obolibrary.org/obo/GO_0007165	"signal transduction"	http://purl.obolibrary.org/obo/CHEBI_5123	Fluphenazine	http://purl.obolibrary.org/obo/PR_P10275	androgen receptor (human)
http://purl.obolibrary.org/obo/GO_0007165	"signal transduction"	http://purl.obolibrary.org/obo/CHEBI_5123	fluphenazine	http://purl.obolibrary.org/obo/PR_P10275	androgen receptor (human)
http://purl.obolibrary.org/obo/GO_0007165	"signal transduction"	http://purl.obolibrary.org/obo/CHEBI_52172	nilotinib	http://purl.obolibrary.org/obo/PR_P10721	mast/stem cell growth factor receptor Kit (human)
http://purl.obolibrary.org/obo/GO_0007165	"signal transduction"	http://purl.obolibrary.org/obo/CHEBI_34892	nocodazole	http://purl.obolibrary.org/obo/PR_O60760	hematopoietic prostaglandin D synthase (human)
http://purl.obolibrary.org/obo/GO_0007165	"signal transduction"	http://purl.obolibrary.org/obo/CHEBI_3647	Chlorpromazine	http://purl.obolibrary.org/obo/PR_P17405	sphingomyelin phosphodiesterase (human)
http://purl.obolibrary.org/obo/GO_0007165	"signal transduction"	http://purl.obolibrary.org/obo/CHEBI_3647	chlorpromazine	http://purl.obolibrary.org/obo/PR_P17405	sphingomyelin phosphodiesterase (human)
http://purl.obolibrary.org/obo/GO_0007165	"signal transduction"	http://purl.obolibrary.org/obo/CHEBI_3647	Chlorpromazine	http://purl.obolibrary.org/obo/PR_P11229	muscarinic acetylcholine receptor M1 (human)
http://purl.obolibrary.org/obo/GO_0007165	"signal transduction"	http://purl.obolibrary.org/obo/CHEBI_3647	chlorpromazine	http://purl.obolibrary.org/obo/PR_P11229	muscarinic acetylcholine receptor M1 (human)
http://purl.obolibrary.org/obo/GO_0007165	"signal transduction"	http://purl.obolibrary.org/obo/CHEBI_3647	Chlorpromazine	http://purl.obolibrary.org/obo/PR_P20309	muscarinic acetylcholine receptor M3 (human)
http://purl.obolibrary.org/obo/GO_0007165	"signal transduction"	http://purl.obolibrary.org/obo/CHEBI_3647	chlorpromazine	http://purl.obolibrary.org/obo/PR_P20309	muscarinic acetylcholine receptor M3 (human)
http://purl.obolibrary.org/obo/GO_0007165	"signal transduction"	http://purl.obolibrary.org/obo/CHEBI_3647	Chlorpromazine	http://purl.obolibrary.org/obo/PR_P35348	alpha-1A adrenergic receptor (human)
http://purl.obolibrary.org/obo/GO_0007165	"signal transduction"	http://purl.obolibrary.org/obo/CHEBI_3647	chlorpromazine	http://purl.obolibrary.org/obo/PR_P35348	alpha-1A adrenergic receptor (human)
http://purl.obolibrary.org/obo/GO_0007165	"signal transduction"	http://purl.obolibrary.org/obo/CHEBI_5693	hexachlorophene	http://purl.obolibrary.org/obo/PR_P03372	estrogen receptor (human)
http://purl.obolibrary.org/obo/GO_0007165	"signal transduction"	http://purl.obolibrary.org/obo/CHEBI_5812	Hydroxyprogesterone caproate	http://purl.obolibrary.org/obo/PR_P06401	progesterone receptor (human)
http://purl.obolibrary.org/obo/GO_0007165	"signal transduction"	http://purl.obolibrary.org/obo/CHEBI_6532	Loperamide	http://purl.obolibrary.org/obo/PR_P01189	pro-opiomelanocortin (human)
http://purl.obolibrary.org/obo/GO_0007165	"signal transduction"	http://purl.obolibrary.org/obo/CHEBI_6532	loperamide	http://purl.obolibrary.org/obo/PR_P01189	pro-opiomelanocortin (human)
http://purl.obolibrary.org/obo/GO_0007165	"signal transduction"	http://purl.obolibrary.org/obo/CHEBI_75991	trametinib dimethyl sulfoxide	http://purl.obolibrary.org/obo/PR_Q02750	dual specificity mitogen-activated protein kinase kinase 1 (human)
http://purl.obolibrary.org/obo/GO_0007165	"signal transduction"	http://purl.obolibrary.org/obo/CHEBI_9635	toremifene	http://purl.obolibrary.org/obo/PR_P03372	estrogen receptor (human)
http://purl.obolibrary.org/obo/GO_0007165	"signal transduction"	http://purl.obolibrary.org/obo/CHEBI_135947	bazedoxifene	http://purl.obolibrary.org/obo/PR_Q92731	estrogen receptor beta (human)
http://purl.obolibrary.org/obo/GO_0007165	"signal transduction"	http://purl.obolibrary.org/obo/CHEBI_135947	bazedoxifene	http://purl.obolibrary.org/obo/PR_P03372	estrogen receptor (human)
http://purl.obolibrary.org/obo/GO_0007165	"signal transduction"	http://purl.obolibrary.org/obo/CHEBI_145372	gilteritinib	http://purl.obolibrary.org/obo/PR_P30530	tyrosine-protein kinase receptor UFO (human)
http://purl.obolibrary.org/obo/GO_0007165	"signal transduction"	http://purl.obolibrary.org/obo/CHEBI_145372	gilteritinib	http://purl.obolibrary.org/obo/PR_Q9UM73	ALK tyrosine kinase receptor (human)
http://purl.obolibrary.org/obo/GO_0007169	"transmembrane receptor protein tyrosine kinase signaling pathway"	http://purl.obolibrary.org/obo/CHEBI_49375	dasatinib (anhydrous)	http://purl.obolibrary.org/obo/PR_P06241	tyrosine-protein kinase Fyn (human)
http://purl.obolibrary.org/obo/GO_0007169	"transmembrane receptor protein tyrosine kinase signaling pathway"	http://purl.obolibrary.org/obo/CHEBI_45783	imatinib	http://purl.obolibrary.org/obo/PR_P04629	high affinity nerve growth factor receptor (human)
http://purl.obolibrary.org/obo/GO_0007169	"transmembrane receptor protein tyrosine kinase signaling pathway"	http://purl.obolibrary.org/obo/CHEBI_45783	imatinib	http://purl.obolibrary.org/obo/PR_P07333	macrophage colony-stimulating factor 1 receptor (human)
http://purl.obolibrary.org/obo/GO_0007169	"transmembrane receptor protein tyrosine kinase signaling pathway"	http://purl.obolibrary.org/obo/CHEBI_49375	dasatinib (anhydrous)	http://purl.obolibrary.org/obo/PR_P06239	tyrosine-protein kinase Lck (human)
http://purl.obolibrary.org/obo/GO_0007169	"transmembrane receptor protein tyrosine kinase signaling pathway"	http://purl.obolibrary.org/obo/CHEBI_49375	dasatinib (anhydrous)	http://purl.obolibrary.org/obo/PR_P07948	tyrosine-protein kinase Lyn (human)
http://purl.obolibrary.org/obo/GO_0007169	"transmembrane receptor protein tyrosine kinase signaling pathway"	http://purl.obolibrary.org/obo/CHEBI_49375	dasatinib (anhydrous)	http://purl.obolibrary.org/obo/PR_P09769	tyrosine-protein kinase Fgr (human)
http://purl.obolibrary.org/obo/GO_0007169	"transmembrane receptor protein tyrosine kinase signaling pathway"	http://purl.obolibrary.org/obo/CHEBI_49375	dasatinib (anhydrous)	http://purl.obolibrary.org/obo/PR_P41240	tyrosine-protein kinase CSK (human)
http://purl.obolibrary.org/obo/GO_0007169	"transmembrane receptor protein tyrosine kinase signaling pathway"	http://purl.obolibrary.org/obo/CHEBI_49375	dasatinib (anhydrous)	http://purl.obolibrary.org/obo/PR_P42684	tyrosine-protein kinase ABL2 (human)
http://purl.obolibrary.org/obo/GO_0007169	"transmembrane receptor protein tyrosine kinase signaling pathway"	http://purl.obolibrary.org/obo/CHEBI_49375	dasatinib (anhydrous)	http://purl.obolibrary.org/obo/PR_P42685	tyrosine-protein kinase FRK (human)
http://purl.obolibrary.org/obo/GO_0007169	"transmembrane receptor protein tyrosine kinase signaling pathway"	http://purl.obolibrary.org/obo/CHEBI_49375	dasatinib (anhydrous)	http://purl.obolibrary.org/obo/PR_Q06187	tyrosine-protein kinase BTK (human)
http://purl.obolibrary.org/obo/GO_0007169	"transmembrane receptor protein tyrosine kinase signaling pathway"	http://purl.obolibrary.org/obo/CHEBI_49375	dasatinib (anhydrous)	http://purl.obolibrary.org/obo/PR_P07947	tyrosine-protein kinase Yes (human)
http://purl.obolibrary.org/obo/GO_0007169	"transmembrane receptor protein tyrosine kinase signaling pathway"	http://purl.obolibrary.org/obo/CHEBI_49375	dasatinib (anhydrous)	http://purl.obolibrary.org/obo/PR_P10721	mast/stem cell growth factor receptor Kit (human)
http://purl.obolibrary.org/obo/GO_0007169	"transmembrane receptor protein tyrosine kinase signaling pathway"	http://purl.obolibrary.org/obo/CHEBI_45783	imatinib	http://purl.obolibrary.org/obo/PR_P10721	mast/stem cell growth factor receptor Kit (human)
http://purl.obolibrary.org/obo/GO_0007169	"transmembrane receptor protein tyrosine kinase signaling pathway"	http://purl.obolibrary.org/obo/CHEBI_45783	imatinib	http://purl.obolibrary.org/obo/PR_Q08345	epithelial discoidin domain-containing receptor 1 (human)
http://purl.obolibrary.org/obo/GO_0007169	"transmembrane receptor protein tyrosine kinase signaling pathway"	http://purl.obolibrary.org/obo/CHEBI_52172	nilotinib	http://purl.obolibrary.org/obo/PR_P10721	mast/stem cell growth factor receptor Kit (human)
http://purl.obolibrary.org/obo/GO_0007169	"transmembrane receptor protein tyrosine kinase signaling pathway"	http://purl.obolibrary.org/obo/CHEBI_145372	gilteritinib	http://purl.obolibrary.org/obo/PR_P36888	receptor-type tyrosine-protein kinase FLT3 (human)
http://purl.obolibrary.org/obo/GO_0007169	"transmembrane receptor protein tyrosine kinase signaling pathway"	http://purl.obolibrary.org/obo/CHEBI_145372	gilteritinib	http://purl.obolibrary.org/obo/PR_Q9UM73	ALK tyrosine kinase receptor (human)
http://purl.obolibrary.org/obo/GO_0007187	"G protein-coupled receptor signaling pathway, coupled to cyclic nucleotide second messenger"	http://purl.obolibrary.org/obo/CHEBI_8461	Promethazine	http://purl.obolibrary.org/obo/PR_P08172	muscarinic acetylcholine receptor M2 (human)
http://purl.obolibrary.org/obo/GO_0007187	"G protein-coupled receptor signaling pathway, coupled to cyclic nucleotide second messenger"	http://purl.obolibrary.org/obo/CHEBI_8461	promethazine	http://purl.obolibrary.org/obo/PR_P08172	muscarinic acetylcholine receptor M2 (human)
http://purl.obolibrary.org/obo/GO_0007187	"G protein-coupled receptor signaling pathway, coupled to cyclic nucleotide second messenger"	http://purl.obolibrary.org/obo/CHEBI_8461	Promethazine	http://purl.obolibrary.org/obo/PR_P25021	histamine H2 receptor (human)
http://purl.obolibrary.org/obo/GO_0007187	"G protein-coupled receptor signaling pathway, coupled to cyclic nucleotide second messenger"	http://purl.obolibrary.org/obo/CHEBI_8461	promethazine	http://purl.obolibrary.org/obo/PR_P25021	histamine H2 receptor (human)
http://purl.obolibrary.org/obo/GO_0007187	"G protein-coupled receptor signaling pathway, coupled to cyclic nucleotide second messenger"	http://purl.obolibrary.org/obo/CHEBI_6888	6alpha-methylprednisolone	http://purl.obolibrary.org/obo/PR_P04083	annexin A1 (human)
http://purl.obolibrary.org/obo/GO_0007187	"G protein-coupled receptor signaling pathway, coupled to cyclic nucleotide second messenger"	http://purl.obolibrary.org/obo/CHEBI_6888	Methylprednisolone	http://purl.obolibrary.org/obo/PR_P04083	annexin A1 (human)
http://purl.obolibrary.org/obo/GO_0007187	"G protein-coupled receptor signaling pathway, coupled to cyclic nucleotide second messenger"	http://purl.obolibrary.org/obo/CHEBI_9711	triflupromazine	http://purl.obolibrary.org/obo/PR_P08172	muscarinic acetylcholine receptor M2 (human)
http://purl.obolibrary.org/obo/GO_0007187	"G protein-coupled receptor signaling pathway, coupled to cyclic nucleotide second messenger"	http://purl.obolibrary.org/obo/CHEBI_9711	triflupromazine	http://purl.obolibrary.org/obo/PR_P21728	D(1A) dopamine receptor (human)
http://purl.obolibrary.org/obo/GO_0007187	"G protein-coupled receptor signaling pathway, coupled to cyclic nucleotide second messenger"	http://purl.obolibrary.org/obo/CHEBI_5123	Fluphenazine	http://purl.obolibrary.org/obo/PR_P21728	D(1A) dopamine receptor (human)
http://purl.obolibrary.org/obo/GO_0007187	"G protein-coupled receptor signaling pathway, coupled to cyclic nucleotide second messenger"	http://purl.obolibrary.org/obo/CHEBI_5123	fluphenazine	http://purl.obolibrary.org/obo/PR_P21728	D(1A) dopamine receptor (human)
http://purl.obolibrary.org/obo/GO_0007187	"G protein-coupled receptor signaling pathway, coupled to cyclic nucleotide second messenger"	http://purl.obolibrary.org/obo/CHEBI_3647	Chlorpromazine	http://purl.obolibrary.org/obo/PR_P21728	D(1A) dopamine receptor (human)
http://purl.obolibrary.org/obo/GO_0007187	"G protein-coupled receptor signaling pathway, coupled to cyclic nucleotide second messenger"	http://purl.obolibrary.org/obo/CHEBI_3647	chlorpromazine	http://purl.obolibrary.org/obo/PR_P21728	D(1A) dopamine receptor (human)
http://purl.obolibrary.org/obo/GO_0007187	"G protein-coupled receptor signaling pathway, coupled to cyclic nucleotide second messenger"	http://purl.obolibrary.org/obo/CHEBI_3647	Chlorpromazine	http://purl.obolibrary.org/obo/PR_P34969	5-hydroxytryptamine receptor 7 (human)
http://purl.obolibrary.org/obo/GO_0007187	"G protein-coupled receptor signaling pathway, coupled to cyclic nucleotide second messenger"	http://purl.obolibrary.org/obo/CHEBI_3647	chlorpromazine	http://purl.obolibrary.org/obo/PR_P34969	5-hydroxytryptamine receptor 7 (human)
http://purl.obolibrary.org/obo/GO_0007187	"G protein-coupled receptor signaling pathway, coupled to cyclic nucleotide second messenger"	http://purl.obolibrary.org/obo/CHEBI_3647	Chlorpromazine	http://purl.obolibrary.org/obo/PR_P50406	5-hydroxytryptamine receptor 6 (human)
http://purl.obolibrary.org/obo/GO_0007187	"G protein-coupled receptor signaling pathway, coupled to cyclic nucleotide second messenger"	http://purl.obolibrary.org/obo/CHEBI_3647	chlorpromazine	http://purl.obolibrary.org/obo/PR_P50406	5-hydroxytryptamine receptor 6 (human)
http://purl.obolibrary.org/obo/GO_0007187	"G protein-coupled receptor signaling pathway, coupled to cyclic nucleotide second messenger"	http://purl.obolibrary.org/obo/CHEBI_6532	Loperamide	http://purl.obolibrary.org/obo/PR_P35372	mu-type opioid receptor (human)
http://purl.obolibrary.org/obo/GO_0007187	"G protein-coupled receptor signaling pathway, coupled to cyclic nucleotide second messenger"	http://purl.obolibrary.org/obo/CHEBI_6532	loperamide	http://purl.obolibrary.org/obo/PR_P35372	mu-type opioid receptor (human)
http://purl.obolibrary.org/obo/GO_0007187	"G protein-coupled receptor signaling pathway, coupled to cyclic nucleotide second messenger"	http://purl.obolibrary.org/obo/CHEBI_6532	Loperamide	http://purl.obolibrary.org/obo/PR_P41143	delta-type opioid receptor (human)
http://purl.obolibrary.org/obo/GO_0007187	"G protein-coupled receptor signaling pathway, coupled to cyclic nucleotide second messenger"	http://purl.obolibrary.org/obo/CHEBI_6532	loperamide	http://purl.obolibrary.org/obo/PR_P41143	delta-type opioid receptor (human)
http://purl.obolibrary.org/obo/GO_0007187	"G protein-coupled receptor signaling pathway, coupled to cyclic nucleotide second messenger"	http://purl.obolibrary.org/obo/CHEBI_9571	Thiothixene	http://purl.obolibrary.org/obo/PR_P21728	D(1A) dopamine receptor (human)
http://purl.obolibrary.org/obo/GO_0007191	"adenylate cyclase-activating dopamine receptor signaling pathway"	http://purl.obolibrary.org/obo/CHEBI_9711	triflupromazine	http://purl.obolibrary.org/obo/PR_P21728	D(1A) dopamine receptor (human)
http://purl.obolibrary.org/obo/GO_0007191	"adenylate cyclase-activating dopamine receptor signaling pathway"	http://purl.obolibrary.org/obo/CHEBI_5123	Fluphenazine	http://purl.obolibrary.org/obo/PR_P21728	D(1A) dopamine receptor (human)
http://purl.obolibrary.org/obo/GO_0007191	"adenylate cyclase-activating dopamine receptor signaling pathway"	http://purl.obolibrary.org/obo/CHEBI_5123	fluphenazine	http://purl.obolibrary.org/obo/PR_P21728	D(1A) dopamine receptor (human)
http://purl.obolibrary.org/obo/GO_0007191	"adenylate cyclase-activating dopamine receptor signaling pathway"	http://purl.obolibrary.org/obo/CHEBI_3647	Chlorpromazine	http://purl.obolibrary.org/obo/PR_P21918	D(1B) dopamine receptor (human)
http://purl.obolibrary.org/obo/GO_0007191	"adenylate cyclase-activating dopamine receptor signaling pathway"	http://purl.obolibrary.org/obo/CHEBI_3647	chlorpromazine	http://purl.obolibrary.org/obo/PR_P21918	D(1B) dopamine receptor (human)
http://purl.obolibrary.org/obo/GO_0007191	"adenylate cyclase-activating dopamine receptor signaling pathway"	http://purl.obolibrary.org/obo/CHEBI_3647	Chlorpromazine	http://purl.obolibrary.org/obo/PR_P35462	D(3) dopamine receptor (human)
http://purl.obolibrary.org/obo/GO_0007191	"adenylate cyclase-activating dopamine receptor signaling pathway"	http://purl.obolibrary.org/obo/CHEBI_3647	chlorpromazine	http://purl.obolibrary.org/obo/PR_P35462	D(3) dopamine receptor (human)
http://purl.obolibrary.org/obo/GO_0007191	"adenylate cyclase-activating dopamine receptor signaling pathway"	http://purl.obolibrary.org/obo/CHEBI_3647	Chlorpromazine	http://purl.obolibrary.org/obo/PR_P21728	D(1A) dopamine receptor (human)
http://purl.obolibrary.org/obo/GO_0007191	"adenylate cyclase-activating dopamine receptor signaling pathway"	http://purl.obolibrary.org/obo/CHEBI_3647	chlorpromazine	http://purl.obolibrary.org/obo/PR_P21728	D(1A) dopamine receptor (human)
http://purl.obolibrary.org/obo/GO_0007191	"adenylate cyclase-activating dopamine receptor signaling pathway"	http://purl.obolibrary.org/obo/CHEBI_6532	Loperamide	http://purl.obolibrary.org/obo/PR_P35372	mu-type opioid receptor (human)
http://purl.obolibrary.org/obo/GO_0007191	"adenylate cyclase-activating dopamine receptor signaling pathway"	http://purl.obolibrary.org/obo/CHEBI_6532	loperamide	http://purl.obolibrary.org/obo/PR_P35372	mu-type opioid receptor (human)
http://purl.obolibrary.org/obo/GO_0007191	"adenylate cyclase-activating dopamine receptor signaling pathway"	http://purl.obolibrary.org/obo/CHEBI_9571	Thiothixene	http://purl.obolibrary.org/obo/PR_P21728	D(1A) dopamine receptor (human)
http://purl.obolibrary.org/obo/GO_0007193	"adenylate cyclase-inhibiting G protein-coupled receptor signaling pathway"	http://purl.obolibrary.org/obo/CHEBI_47780	Clomipramine	http://purl.obolibrary.org/obo/PR_P28223	5-hydroxytryptamine receptor 2A (human)
http://purl.obolibrary.org/obo/GO_0007193	"adenylate cyclase-inhibiting G protein-coupled receptor signaling pathway"	http://purl.obolibrary.org/obo/CHEBI_47780	clomipramine	http://purl.obolibrary.org/obo/PR_P28223	5-hydroxytryptamine receptor 2A (human)
http://purl.obolibrary.org/obo/GO_0007193	"adenylate cyclase-inhibiting G protein-coupled receptor signaling pathway"	http://purl.obolibrary.org/obo/CHEBI_47780	Clomipramine	http://purl.obolibrary.org/obo/PR_P28335	5-hydroxytryptamine receptor 2C (human)
http://purl.obolibrary.org/obo/GO_0007193	"adenylate cyclase-inhibiting G protein-coupled receptor signaling pathway"	http://purl.obolibrary.org/obo/CHEBI_47780	clomipramine	http://purl.obolibrary.org/obo/PR_P28335	5-hydroxytryptamine receptor 2C (human)
http://purl.obolibrary.org/obo/GO_0007193	"adenylate cyclase-inhibiting G protein-coupled receptor signaling pathway"	http://purl.obolibrary.org/obo/CHEBI_47780	Clomipramine	http://purl.obolibrary.org/obo/PR_P41595	5-hydroxytryptamine receptor 2B (human)
http://purl.obolibrary.org/obo/GO_0007193	"adenylate cyclase-inhibiting G protein-coupled receptor signaling pathway"	http://purl.obolibrary.org/obo/CHEBI_47780	clomipramine	http://purl.obolibrary.org/obo/PR_P41595	5-hydroxytryptamine receptor 2B (human)
http://purl.obolibrary.org/obo/GO_0007193	"adenylate cyclase-inhibiting G protein-coupled receptor signaling pathway"	http://purl.obolibrary.org/obo/CHEBI_9711	triflupromazine	http://purl.obolibrary.org/obo/PR_P41595	5-hydroxytryptamine receptor 2B (human)
http://purl.obolibrary.org/obo/GO_0007193	"adenylate cyclase-inhibiting G protein-coupled receptor signaling pathway"	http://purl.obolibrary.org/obo/CHEBI_5123	Fluphenazine	http://purl.obolibrary.org/obo/PR_P28223	5-hydroxytryptamine receptor 2A (human)
http://purl.obolibrary.org/obo/GO_0007193	"adenylate cyclase-inhibiting G protein-coupled receptor signaling pathway"	http://purl.obolibrary.org/obo/CHEBI_5123	fluphenazine	http://purl.obolibrary.org/obo/PR_P28223	5-hydroxytryptamine receptor 2A (human)
http://purl.obolibrary.org/obo/GO_0007193	"adenylate cyclase-inhibiting G protein-coupled receptor signaling pathway"	http://purl.obolibrary.org/obo/CHEBI_5123	Fluphenazine	http://purl.obolibrary.org/obo/PR_P28335	5-hydroxytryptamine receptor 2C (human)
http://purl.obolibrary.org/obo/GO_0007193	"adenylate cyclase-inhibiting G protein-coupled receptor signaling pathway"	http://purl.obolibrary.org/obo/CHEBI_5123	fluphenazine	http://purl.obolibrary.org/obo/PR_P28335	5-hydroxytryptamine receptor 2C (human)
http://purl.obolibrary.org/obo/GO_0007193	"adenylate cyclase-inhibiting G protein-coupled receptor signaling pathway"	http://purl.obolibrary.org/obo/CHEBI_3647	Chlorpromazine	http://purl.obolibrary.org/obo/PR_P28223	5-hydroxytryptamine receptor 2A (human)
http://purl.obolibrary.org/obo/GO_0007193	"adenylate cyclase-inhibiting G protein-coupled receptor signaling pathway"	http://purl.obolibrary.org/obo/CHEBI_3647	chlorpromazine	http://purl.obolibrary.org/obo/PR_P28223	5-hydroxytryptamine receptor 2A (human)
http://purl.obolibrary.org/obo/GO_0007193	"adenylate cyclase-inhibiting G protein-coupled receptor signaling pathway"	http://purl.obolibrary.org/obo/CHEBI_3647	Chlorpromazine	http://purl.obolibrary.org/obo/PR_P28335	5-hydroxytryptamine receptor 2C (human)
http://purl.obolibrary.org/obo/GO_0007193	"adenylate cyclase-inhibiting G protein-coupled receptor signaling pathway"	http://purl.obolibrary.org/obo/CHEBI_3647	chlorpromazine	http://purl.obolibrary.org/obo/PR_P28335	5-hydroxytryptamine receptor 2C (human)
http://purl.obolibrary.org/obo/GO_0007193	"adenylate cyclase-inhibiting G protein-coupled receptor signaling pathway"	http://purl.obolibrary.org/obo/CHEBI_6532	Loperamide	http://purl.obolibrary.org/obo/PR_P41143	delta-type opioid receptor (human)
http://purl.obolibrary.org/obo/GO_0007193	"adenylate cyclase-inhibiting G protein-coupled receptor signaling pathway"	http://purl.obolibrary.org/obo/CHEBI_6532	loperamide	http://purl.obolibrary.org/obo/PR_P41143	delta-type opioid receptor (human)
http://purl.obolibrary.org/obo/GO_0007193	"adenylate cyclase-inhibiting G protein-coupled receptor signaling pathway"	http://purl.obolibrary.org/obo/CHEBI_6532	Loperamide	http://purl.obolibrary.org/obo/PR_P41145	kappa-type opioid receptor (human)
http://purl.obolibrary.org/obo/GO_0007193	"adenylate cyclase-inhibiting G protein-coupled receptor signaling pathway"	http://purl.obolibrary.org/obo/CHEBI_6532	loperamide	http://purl.obolibrary.org/obo/PR_P41145	kappa-type opioid receptor (human)
http://purl.obolibrary.org/obo/GO_0007193	"adenylate cyclase-inhibiting G protein-coupled receptor signaling pathway"	http://purl.obolibrary.org/obo/CHEBI_9571	Thiothixene	http://purl.obolibrary.org/obo/PR_P28223	5-hydroxytryptamine receptor 2A (human)
http://purl.obolibrary.org/obo/GO_0007194	"negative regulation of adenylate cyclase activity"	http://purl.obolibrary.org/obo/CHEBI_8461	Promethazine	http://purl.obolibrary.org/obo/PR_P14416	D(2) dopamine receptor (human)
http://purl.obolibrary.org/obo/GO_0007194	"negative regulation of adenylate cyclase activity"	http://purl.obolibrary.org/obo/CHEBI_8461	promethazine	http://purl.obolibrary.org/obo/PR_P14416	D(2) dopamine receptor (human)
http://purl.obolibrary.org/obo/GO_0007194	"negative regulation of adenylate cyclase activity"	http://purl.obolibrary.org/obo/CHEBI_9711	triflupromazine	http://purl.obolibrary.org/obo/PR_P14416	D(2) dopamine receptor (human)
http://purl.obolibrary.org/obo/GO_0007194	"negative regulation of adenylate cyclase activity"	http://purl.obolibrary.org/obo/CHEBI_9544	thiethylperazine	http://purl.obolibrary.org/obo/PR_P14416	D(2) dopamine receptor (human)
http://purl.obolibrary.org/obo/GO_0007194	"negative regulation of adenylate cyclase activity"	http://purl.obolibrary.org/obo/CHEBI_5123	Fluphenazine	http://purl.obolibrary.org/obo/PR_P14416	D(2) dopamine receptor (human)
http://purl.obolibrary.org/obo/GO_0007194	"negative regulation of adenylate cyclase activity"	http://purl.obolibrary.org/obo/CHEBI_5123	fluphenazine	http://purl.obolibrary.org/obo/PR_P14416	D(2) dopamine receptor (human)
http://purl.obolibrary.org/obo/GO_0007194	"negative regulation of adenylate cyclase activity"	http://purl.obolibrary.org/obo/CHEBI_3647	Chlorpromazine	http://purl.obolibrary.org/obo/PR_P35462	D(3) dopamine receptor (human)
http://purl.obolibrary.org/obo/GO_0007194	"negative regulation of adenylate cyclase activity"	http://purl.obolibrary.org/obo/CHEBI_3647	chlorpromazine	http://purl.obolibrary.org/obo/PR_P35462	D(3) dopamine receptor (human)
http://purl.obolibrary.org/obo/GO_0007194	"negative regulation of adenylate cyclase activity"	http://purl.obolibrary.org/obo/CHEBI_3647	Chlorpromazine	http://purl.obolibrary.org/obo/PR_P14416	D(2) dopamine receptor (human)
http://purl.obolibrary.org/obo/GO_0007194	"negative regulation of adenylate cyclase activity"	http://purl.obolibrary.org/obo/CHEBI_3647	chlorpromazine	http://purl.obolibrary.org/obo/PR_P14416	D(2) dopamine receptor (human)
http://purl.obolibrary.org/obo/GO_0007194	"negative regulation of adenylate cyclase activity"	http://purl.obolibrary.org/obo/CHEBI_3647	Chlorpromazine	http://purl.obolibrary.org/obo/PR_P21917	D(4) dopamine receptor (human)
http://purl.obolibrary.org/obo/GO_0007194	"negative regulation of adenylate cyclase activity"	http://purl.obolibrary.org/obo/CHEBI_3647	chlorpromazine	http://purl.obolibrary.org/obo/PR_P21917	D(4) dopamine receptor (human)
http://purl.obolibrary.org/obo/GO_0007194	"negative regulation of adenylate cyclase activity"	http://purl.obolibrary.org/obo/CHEBI_6532	Loperamide	http://purl.obolibrary.org/obo/PR_P35372	mu-type opioid receptor (human)
http://purl.obolibrary.org/obo/GO_0007194	"negative regulation of adenylate cyclase activity"	http://purl.obolibrary.org/obo/CHEBI_6532	loperamide	http://purl.obolibrary.org/obo/PR_P35372	mu-type opioid receptor (human)
http://purl.obolibrary.org/obo/GO_0007194	"negative regulation of adenylate cyclase activity"	http://purl.obolibrary.org/obo/CHEBI_9571	Thiothixene	http://purl.obolibrary.org/obo/PR_P14416	D(2) dopamine receptor (human)
http://purl.obolibrary.org/obo/GO_0007195	"adenylate cyclase-inhibiting dopamine receptor signaling pathway"	http://purl.obolibrary.org/obo/CHEBI_8461	Promethazine	http://purl.obolibrary.org/obo/PR_P14416	D(2) dopamine receptor (human)
http://purl.obolibrary.org/obo/GO_0007195	"adenylate cyclase-inhibiting dopamine receptor signaling pathway"	http://purl.obolibrary.org/obo/CHEBI_8461	promethazine	http://purl.obolibrary.org/obo/PR_P14416	D(2) dopamine receptor (human)
http://purl.obolibrary.org/obo/GO_0007195	"adenylate cyclase-inhibiting dopamine receptor signaling pathway"	http://purl.obolibrary.org/obo/CHEBI_9711	triflupromazine	http://purl.obolibrary.org/obo/PR_P14416	D(2) dopamine receptor (human)
http://purl.obolibrary.org/obo/GO_0007195	"adenylate cyclase-inhibiting dopamine receptor signaling pathway"	http://purl.obolibrary.org/obo/CHEBI_9544	thiethylperazine	http://purl.obolibrary.org/obo/PR_P14416	D(2) dopamine receptor (human)
http://purl.obolibrary.org/obo/GO_0007195	"adenylate cyclase-inhibiting dopamine receptor signaling pathway"	http://purl.obolibrary.org/obo/CHEBI_5123	Fluphenazine	http://purl.obolibrary.org/obo/PR_P14416	D(2) dopamine receptor (human)
http://purl.obolibrary.org/obo/GO_0007195	"adenylate cyclase-inhibiting dopamine receptor signaling pathway"	http://purl.obolibrary.org/obo/CHEBI_5123	fluphenazine	http://purl.obolibrary.org/obo/PR_P14416	D(2) dopamine receptor (human)
http://purl.obolibrary.org/obo/GO_0007195	"adenylate cyclase-inhibiting dopamine receptor signaling pathway"	http://purl.obolibrary.org/obo/CHEBI_3647	Chlorpromazine	http://purl.obolibrary.org/obo/PR_P35462	D(3) dopamine receptor (human)
http://purl.obolibrary.org/obo/GO_0007195	"adenylate cyclase-inhibiting dopamine receptor signaling pathway"	http://purl.obolibrary.org/obo/CHEBI_3647	chlorpromazine	http://purl.obolibrary.org/obo/PR_P35462	D(3) dopamine receptor (human)
http://purl.obolibrary.org/obo/GO_0007195	"adenylate cyclase-inhibiting dopamine receptor signaling pathway"	http://purl.obolibrary.org/obo/CHEBI_3647	Chlorpromazine	http://purl.obolibrary.org/obo/PR_P14416	D(2) dopamine receptor (human)
http://purl.obolibrary.org/obo/GO_0007195	"adenylate cyclase-inhibiting dopamine receptor signaling pathway"	http://purl.obolibrary.org/obo/CHEBI_3647	chlorpromazine	http://purl.obolibrary.org/obo/PR_P14416	D(2) dopamine receptor (human)
http://purl.obolibrary.org/obo/GO_0007195	"adenylate cyclase-inhibiting dopamine receptor signaling pathway"	http://purl.obolibrary.org/obo/CHEBI_3647	Chlorpromazine	http://purl.obolibrary.org/obo/PR_P21917	D(4) dopamine receptor (human)
http://purl.obolibrary.org/obo/GO_0007195	"adenylate cyclase-inhibiting dopamine receptor signaling pathway"	http://purl.obolibrary.org/obo/CHEBI_3647	chlorpromazine	http://purl.obolibrary.org/obo/PR_P21917	D(4) dopamine receptor (human)
http://purl.obolibrary.org/obo/GO_0007195	"adenylate cyclase-inhibiting dopamine receptor signaling pathway"	http://purl.obolibrary.org/obo/CHEBI_9571	Thiothixene	http://purl.obolibrary.org/obo/PR_P14416	D(2) dopamine receptor (human)
http://purl.obolibrary.org/obo/GO_0007197	"adenylate cyclase-inhibiting G protein-coupled acetylcholine receptor signaling pathway"	http://purl.obolibrary.org/obo/CHEBI_8461	Promethazine	http://purl.obolibrary.org/obo/PR_P08172	muscarinic acetylcholine receptor M2 (human)
http://purl.obolibrary.org/obo/GO_0007197	"adenylate cyclase-inhibiting G protein-coupled acetylcholine receptor signaling pathway"	http://purl.obolibrary.org/obo/CHEBI_8461	promethazine	http://purl.obolibrary.org/obo/PR_P08172	muscarinic acetylcholine receptor M2 (human)
http://purl.obolibrary.org/obo/GO_0007197	"adenylate cyclase-inhibiting G protein-coupled acetylcholine receptor signaling pathway"	http://purl.obolibrary.org/obo/CHEBI_8461	Promethazine	http://purl.obolibrary.org/obo/PR_P08173	muscarinic acetylcholine receptor M4 (human)
http://purl.obolibrary.org/obo/GO_0007197	"adenylate cyclase-inhibiting G protein-coupled acetylcholine receptor signaling pathway"	http://purl.obolibrary.org/obo/CHEBI_8461	promethazine	http://purl.obolibrary.org/obo/PR_P08173	muscarinic acetylcholine receptor M4 (human)
http://purl.obolibrary.org/obo/GO_0007197	"adenylate cyclase-inhibiting G protein-coupled acetylcholine receptor signaling pathway"	http://purl.obolibrary.org/obo/CHEBI_8461	Promethazine	http://purl.obolibrary.org/obo/PR_P08912	muscarinic acetylcholine receptor M5 (human)
http://purl.obolibrary.org/obo/GO_0007197	"adenylate cyclase-inhibiting G protein-coupled acetylcholine receptor signaling pathway"	http://purl.obolibrary.org/obo/CHEBI_8461	promethazine	http://purl.obolibrary.org/obo/PR_P08912	muscarinic acetylcholine receptor M5 (human)
http://purl.obolibrary.org/obo/GO_0007197	"adenylate cyclase-inhibiting G protein-coupled acetylcholine receptor signaling pathway"	http://purl.obolibrary.org/obo/CHEBI_8461	Promethazine	http://purl.obolibrary.org/obo/PR_P11229	muscarinic acetylcholine receptor M1 (human)
http://purl.obolibrary.org/obo/GO_0007197	"adenylate cyclase-inhibiting G protein-coupled acetylcholine receptor signaling pathway"	http://purl.obolibrary.org/obo/CHEBI_8461	promethazine	http://purl.obolibrary.org/obo/PR_P11229	muscarinic acetylcholine receptor M1 (human)
http://purl.obolibrary.org/obo/GO_0007197	"adenylate cyclase-inhibiting G protein-coupled acetylcholine receptor signaling pathway"	http://purl.obolibrary.org/obo/CHEBI_8461	Promethazine	http://purl.obolibrary.org/obo/PR_P20309	muscarinic acetylcholine receptor M3 (human)
http://purl.obolibrary.org/obo/GO_0007197	"adenylate cyclase-inhibiting G protein-coupled acetylcholine receptor signaling pathway"	http://purl.obolibrary.org/obo/CHEBI_8461	promethazine	http://purl.obolibrary.org/obo/PR_P20309	muscarinic acetylcholine receptor M3 (human)
http://purl.obolibrary.org/obo/GO_0007197	"adenylate cyclase-inhibiting G protein-coupled acetylcholine receptor signaling pathway"	http://purl.obolibrary.org/obo/CHEBI_9711	triflupromazine	http://purl.obolibrary.org/obo/PR_P08172	muscarinic acetylcholine receptor M2 (human)
http://purl.obolibrary.org/obo/GO_0007197	"adenylate cyclase-inhibiting G protein-coupled acetylcholine receptor signaling pathway"	http://purl.obolibrary.org/obo/CHEBI_9711	triflupromazine	http://purl.obolibrary.org/obo/PR_P11229	muscarinic acetylcholine receptor M1 (human)
http://purl.obolibrary.org/obo/GO_0007197	"adenylate cyclase-inhibiting G protein-coupled acetylcholine receptor signaling pathway"	http://purl.obolibrary.org/obo/CHEBI_3048	Benztropine	http://purl.obolibrary.org/obo/PR_P11229	muscarinic acetylcholine receptor M1 (human)
http://purl.obolibrary.org/obo/GO_0007197	"adenylate cyclase-inhibiting G protein-coupled acetylcholine receptor signaling pathway"	http://purl.obolibrary.org/obo/CHEBI_3048	benzatropine	http://purl.obolibrary.org/obo/PR_P11229	muscarinic acetylcholine receptor M1 (human)
http://purl.obolibrary.org/obo/GO_0007197	"adenylate cyclase-inhibiting G protein-coupled acetylcholine receptor signaling pathway"	http://purl.obolibrary.org/obo/CHEBI_3647	Chlorpromazine	http://purl.obolibrary.org/obo/PR_P11229	muscarinic acetylcholine receptor M1 (human)
http://purl.obolibrary.org/obo/GO_0007197	"adenylate cyclase-inhibiting G protein-coupled acetylcholine receptor signaling pathway"	http://purl.obolibrary.org/obo/CHEBI_3647	chlorpromazine	http://purl.obolibrary.org/obo/PR_P11229	muscarinic acetylcholine receptor M1 (human)
http://purl.obolibrary.org/obo/GO_0007197	"adenylate cyclase-inhibiting G protein-coupled acetylcholine receptor signaling pathway"	http://purl.obolibrary.org/obo/CHEBI_3647	Chlorpromazine	http://purl.obolibrary.org/obo/PR_P20309	muscarinic acetylcholine receptor M3 (human)
http://purl.obolibrary.org/obo/GO_0007197	"adenylate cyclase-inhibiting G protein-coupled acetylcholine receptor signaling pathway"	http://purl.obolibrary.org/obo/CHEBI_3647	chlorpromazine	http://purl.obolibrary.org/obo/PR_P20309	muscarinic acetylcholine receptor M3 (human)
http://purl.obolibrary.org/obo/GO_0007197	"adenylate cyclase-inhibiting G protein-coupled acetylcholine receptor signaling pathway"	http://purl.obolibrary.org/obo/CHEBI_3647	Chlorpromazine	http://purl.obolibrary.org/obo/PR_Q9H3N8	histamine H4 receptor (human)
http://purl.obolibrary.org/obo/GO_0007197	"adenylate cyclase-inhibiting G protein-coupled acetylcholine receptor signaling pathway"	http://purl.obolibrary.org/obo/CHEBI_3647	chlorpromazine	http://purl.obolibrary.org/obo/PR_Q9H3N8	histamine H4 receptor (human)
http://purl.obolibrary.org/obo/GO_0007200	"phospholipase C-activating G protein-coupled receptor signaling pathway"	http://purl.obolibrary.org/obo/CHEBI_47780	Clomipramine	http://purl.obolibrary.org/obo/PR_P28223	5-hydroxytryptamine receptor 2A (human)
http://purl.obolibrary.org/obo/GO_0007200	"phospholipase C-activating G protein-coupled receptor signaling pathway"	http://purl.obolibrary.org/obo/CHEBI_47780	clomipramine	http://purl.obolibrary.org/obo/PR_P28223	5-hydroxytryptamine receptor 2A (human)
http://purl.obolibrary.org/obo/GO_0007200	"phospholipase C-activating G protein-coupled receptor signaling pathway"	http://purl.obolibrary.org/obo/CHEBI_47780	Clomipramine	http://purl.obolibrary.org/obo/PR_P28335	5-hydroxytryptamine receptor 2C (human)
http://purl.obolibrary.org/obo/GO_0007200	"phospholipase C-activating G protein-coupled receptor signaling pathway"	http://purl.obolibrary.org/obo/CHEBI_47780	clomipramine	http://purl.obolibrary.org/obo/PR_P28335	5-hydroxytryptamine receptor 2C (human)
http://purl.obolibrary.org/obo/GO_0007200	"phospholipase C-activating G protein-coupled receptor signaling pathway"	http://purl.obolibrary.org/obo/CHEBI_47780	Clomipramine	http://purl.obolibrary.org/obo/PR_P41595	5-hydroxytryptamine receptor 2B (human)
http://purl.obolibrary.org/obo/GO_0007200	"phospholipase C-activating G protein-coupled receptor signaling pathway"	http://purl.obolibrary.org/obo/CHEBI_47780	clomipramine	http://purl.obolibrary.org/obo/PR_P41595	5-hydroxytryptamine receptor 2B (human)
http://purl.obolibrary.org/obo/GO_0007200	"phospholipase C-activating G protein-coupled receptor signaling pathway"	http://purl.obolibrary.org/obo/CHEBI_8461	Promethazine	http://purl.obolibrary.org/obo/PR_P35367	histamine H1 receptor (human)
http://purl.obolibrary.org/obo/GO_0007200	"phospholipase C-activating G protein-coupled receptor signaling pathway"	http://purl.obolibrary.org/obo/CHEBI_8461	promethazine	http://purl.obolibrary.org/obo/PR_P35367	histamine H1 receptor (human)
http://purl.obolibrary.org/obo/GO_0007200	"phospholipase C-activating G protein-coupled receptor signaling pathway"	http://purl.obolibrary.org/obo/CHEBI_2896	astemizole	http://purl.obolibrary.org/obo/PR_P35367	histamine H1 receptor (human)
http://purl.obolibrary.org/obo/GO_0007200	"phospholipase C-activating G protein-coupled receptor signaling pathway"	http://purl.obolibrary.org/obo/CHEBI_41774	Tamoxifen	http://purl.obolibrary.org/obo/PR_P03372	estrogen receptor (human)
http://purl.obolibrary.org/obo/GO_0007200	"phospholipase C-activating G protein-coupled receptor signaling pathway"	http://purl.obolibrary.org/obo/CHEBI_41774	tamoxifen	http://purl.obolibrary.org/obo/PR_P03372	estrogen receptor (human)
http://purl.obolibrary.org/obo/GO_0007200	"phospholipase C-activating G protein-coupled receptor signaling pathway"	http://purl.obolibrary.org/obo/CHEBI_9711	triflupromazine	http://purl.obolibrary.org/obo/PR_P41595	5-hydroxytryptamine receptor 2B (human)
http://purl.obolibrary.org/obo/GO_0007200	"phospholipase C-activating G protein-coupled receptor signaling pathway"	http://purl.obolibrary.org/obo/CHEBI_3048	Benztropine	http://purl.obolibrary.org/obo/PR_P35367	histamine H1 receptor (human)
http://purl.obolibrary.org/obo/GO_0007200	"phospholipase C-activating G protein-coupled receptor signaling pathway"	http://purl.obolibrary.org/obo/CHEBI_3048	benzatropine	http://purl.obolibrary.org/obo/PR_P35367	histamine H1 receptor (human)
http://purl.obolibrary.org/obo/GO_0007200	"phospholipase C-activating G protein-coupled receptor signaling pathway"	http://purl.obolibrary.org/obo/CHEBI_5123	Fluphenazine	http://purl.obolibrary.org/obo/PR_P28223	5-hydroxytryptamine receptor 2A (human)
http://purl.obolibrary.org/obo/GO_0007200	"phospholipase C-activating G protein-coupled receptor signaling pathway"	http://purl.obolibrary.org/obo/CHEBI_5123	fluphenazine	http://purl.obolibrary.org/obo/PR_P28223	5-hydroxytryptamine receptor 2A (human)
http://purl.obolibrary.org/obo/GO_0007200	"phospholipase C-activating G protein-coupled receptor signaling pathway"	http://purl.obolibrary.org/obo/CHEBI_5123	Fluphenazine	http://purl.obolibrary.org/obo/PR_P28335	5-hydroxytryptamine receptor 2C (human)
http://purl.obolibrary.org/obo/GO_0007200	"phospholipase C-activating G protein-coupled receptor signaling pathway"	http://purl.obolibrary.org/obo/CHEBI_5123	fluphenazine	http://purl.obolibrary.org/obo/PR_P28335	5-hydroxytryptamine receptor 2C (human)
http://purl.obolibrary.org/obo/GO_0007200	"phospholipase C-activating G protein-coupled receptor signaling pathway"	http://purl.obolibrary.org/obo/CHEBI_3647	Chlorpromazine	http://purl.obolibrary.org/obo/PR_P28223	5-hydroxytryptamine receptor 2A (human)
http://purl.obolibrary.org/obo/GO_0007200	"phospholipase C-activating G protein-coupled receptor signaling pathway"	http://purl.obolibrary.org/obo/CHEBI_3647	chlorpromazine	http://purl.obolibrary.org/obo/PR_P28223	5-hydroxytryptamine receptor 2A (human)
http://purl.obolibrary.org/obo/GO_0007200	"phospholipase C-activating G protein-coupled receptor signaling pathway"	http://purl.obolibrary.org/obo/CHEBI_3647	Chlorpromazine	http://purl.obolibrary.org/obo/PR_P35348	alpha-1A adrenergic receptor (human)
http://purl.obolibrary.org/obo/GO_0007200	"phospholipase C-activating G protein-coupled receptor signaling pathway"	http://purl.obolibrary.org/obo/CHEBI_3647	chlorpromazine	http://purl.obolibrary.org/obo/PR_P35348	alpha-1A adrenergic receptor (human)
http://purl.obolibrary.org/obo/GO_0007200	"phospholipase C-activating G protein-coupled receptor signaling pathway"	http://purl.obolibrary.org/obo/CHEBI_3647	Chlorpromazine	http://purl.obolibrary.org/obo/PR_P35367	histamine H1 receptor (human)
http://purl.obolibrary.org/obo/GO_0007200	"phospholipase C-activating G protein-coupled receptor signaling pathway"	http://purl.obolibrary.org/obo/CHEBI_3647	chlorpromazine	http://purl.obolibrary.org/obo/PR_P35367	histamine H1 receptor (human)
http://purl.obolibrary.org/obo/GO_0007200	"phospholipase C-activating G protein-coupled receptor signaling pathway"	http://purl.obolibrary.org/obo/CHEBI_3647	Chlorpromazine	http://purl.obolibrary.org/obo/PR_P35368	alpha-1B adrenergic receptor (human)
http://purl.obolibrary.org/obo/GO_0007200	"phospholipase C-activating G protein-coupled receptor signaling pathway"	http://purl.obolibrary.org/obo/CHEBI_3647	chlorpromazine	http://purl.obolibrary.org/obo/PR_P35368	alpha-1B adrenergic receptor (human)
http://purl.obolibrary.org/obo/GO_0007200	"phospholipase C-activating G protein-coupled receptor signaling pathway"	http://purl.obolibrary.org/obo/CHEBI_3647	Chlorpromazine	http://purl.obolibrary.org/obo/PR_P28335	5-hydroxytryptamine receptor 2C (human)
http://purl.obolibrary.org/obo/GO_0007200	"phospholipase C-activating G protein-coupled receptor signaling pathway"	http://purl.obolibrary.org/obo/CHEBI_3647	chlorpromazine	http://purl.obolibrary.org/obo/PR_P28335	5-hydroxytryptamine receptor 2C (human)
http://purl.obolibrary.org/obo/GO_0007200	"phospholipase C-activating G protein-coupled receptor signaling pathway"	http://purl.obolibrary.org/obo/CHEBI_5693	hexachlorophene	http://purl.obolibrary.org/obo/PR_P03372	estrogen receptor (human)
http://purl.obolibrary.org/obo/GO_0007200	"phospholipase C-activating G protein-coupled receptor signaling pathway"	http://purl.obolibrary.org/obo/CHEBI_6532	Loperamide	http://purl.obolibrary.org/obo/PR_P35372	mu-type opioid receptor (human)
http://purl.obolibrary.org/obo/GO_0007200	"phospholipase C-activating G protein-coupled receptor signaling pathway"	http://purl.obolibrary.org/obo/CHEBI_6532	loperamide	http://purl.obolibrary.org/obo/PR_P35372	mu-type opioid receptor (human)
http://purl.obolibrary.org/obo/GO_0007200	"phospholipase C-activating G protein-coupled receptor signaling pathway"	http://purl.obolibrary.org/obo/CHEBI_6532	Loperamide	http://purl.obolibrary.org/obo/PR_P41143	delta-type opioid receptor (human)
http://purl.obolibrary.org/obo/GO_0007200	"phospholipase C-activating G protein-coupled receptor signaling pathway"	http://purl.obolibrary.org/obo/CHEBI_6532	loperamide	http://purl.obolibrary.org/obo/PR_P41143	delta-type opioid receptor (human)
http://purl.obolibrary.org/obo/GO_0007200	"phospholipase C-activating G protein-coupled receptor signaling pathway"	http://purl.obolibrary.org/obo/CHEBI_6532	Loperamide	http://purl.obolibrary.org/obo/PR_P41145	kappa-type opioid receptor (human)
http://purl.obolibrary.org/obo/GO_0007200	"phospholipase C-activating G protein-coupled receptor signaling pathway"	http://purl.obolibrary.org/obo/CHEBI_6532	loperamide	http://purl.obolibrary.org/obo/PR_P41145	kappa-type opioid receptor (human)
http://purl.obolibrary.org/obo/GO_0007200	"phospholipase C-activating G protein-coupled receptor signaling pathway"	http://purl.obolibrary.org/obo/CHEBI_9571	Thiothixene	http://purl.obolibrary.org/obo/PR_P28223	5-hydroxytryptamine receptor 2A (human)
http://purl.obolibrary.org/obo/GO_0007200	"phospholipase C-activating G protein-coupled receptor signaling pathway"	http://purl.obolibrary.org/obo/CHEBI_9635	toremifene	http://purl.obolibrary.org/obo/PR_P03372	estrogen receptor (human)
http://purl.obolibrary.org/obo/GO_0007200	"phospholipase C-activating G protein-coupled receptor signaling pathway"	http://purl.obolibrary.org/obo/CHEBI_135947	bazedoxifene	http://purl.obolibrary.org/obo/PR_P03372	estrogen receptor (human)
http://purl.obolibrary.org/obo/GO_0007204	"positive regulation of cytosolic calcium ion concentration"	http://purl.obolibrary.org/obo/CHEBI_49375	dasatinib (anhydrous)	http://purl.obolibrary.org/obo/PR_P00519	tyrosine-protein kinase ABL1 (human)
http://purl.obolibrary.org/obo/GO_0007204	"positive regulation of cytosolic calcium ion concentration"	http://purl.obolibrary.org/obo/CHEBI_49375	dasatinib (anhydrous)	http://purl.obolibrary.org/obo/PR_P42684	tyrosine-protein kinase ABL2 (human)
http://purl.obolibrary.org/obo/GO_0007204	"positive regulation of cytosolic calcium ion concentration"	http://purl.obolibrary.org/obo/CHEBI_41774	Tamoxifen	http://purl.obolibrary.org/obo/PR_P03372	estrogen receptor (human)
http://purl.obolibrary.org/obo/GO_0007204	"positive regulation of cytosolic calcium ion concentration"	http://purl.obolibrary.org/obo/CHEBI_41774	tamoxifen	http://purl.obolibrary.org/obo/PR_P03372	estrogen receptor (human)
http://purl.obolibrary.org/obo/GO_0007204	"positive regulation of cytosolic calcium ion concentration"	http://purl.obolibrary.org/obo/CHEBI_45783	imatinib	http://purl.obolibrary.org/obo/PR_P00519	tyrosine-protein kinase ABL1 (human)
http://purl.obolibrary.org/obo/GO_0007204	"positive regulation of cytosolic calcium ion concentration"	http://purl.obolibrary.org/obo/CHEBI_45783	imatinib	http://purl.obolibrary.org/obo/PR_P16234	platelet-derived growth factor receptor alpha (human)
http://purl.obolibrary.org/obo/GO_0007204	"positive regulation of cytosolic calcium ion concentration"	http://purl.obolibrary.org/obo/CHEBI_52172	nilotinib	http://purl.obolibrary.org/obo/PR_P00519	tyrosine-protein kinase ABL1 (human)
http://purl.obolibrary.org/obo/GO_0007204	"positive regulation of cytosolic calcium ion concentration"	http://purl.obolibrary.org/obo/CHEBI_3638	Chloroquine	http://purl.obolibrary.org/obo/PR_P09429	high mobility group protein B1 (human)
http://purl.obolibrary.org/obo/GO_0007204	"positive regulation of cytosolic calcium ion concentration"	http://purl.obolibrary.org/obo/CHEBI_3638	chloroquine	http://purl.obolibrary.org/obo/PR_P09429	high mobility group protein B1 (human)
http://purl.obolibrary.org/obo/GO_0007204	"positive regulation of cytosolic calcium ion concentration"	http://purl.obolibrary.org/obo/CHEBI_3647	Chlorpromazine	http://purl.obolibrary.org/obo/PR_P35348	alpha-1A adrenergic receptor (human)
http://purl.obolibrary.org/obo/GO_0007204	"positive regulation of cytosolic calcium ion concentration"	http://purl.obolibrary.org/obo/CHEBI_3647	chlorpromazine	http://purl.obolibrary.org/obo/PR_P35348	alpha-1A adrenergic receptor (human)
http://purl.obolibrary.org/obo/GO_0007204	"positive regulation of cytosolic calcium ion concentration"	http://purl.obolibrary.org/obo/CHEBI_3647	Chlorpromazine	http://purl.obolibrary.org/obo/PR_P35368	alpha-1B adrenergic receptor (human)
http://purl.obolibrary.org/obo/GO_0007204	"positive regulation of cytosolic calcium ion concentration"	http://purl.obolibrary.org/obo/CHEBI_3647	chlorpromazine	http://purl.obolibrary.org/obo/PR_P35368	alpha-1B adrenergic receptor (human)
http://purl.obolibrary.org/obo/GO_0007204	"positive regulation of cytosolic calcium ion concentration"	http://purl.obolibrary.org/obo/CHEBI_3647	Chlorpromazine	http://purl.obolibrary.org/obo/PR_Q9H3N8	histamine H4 receptor (human)
http://purl.obolibrary.org/obo/GO_0007204	"positive regulation of cytosolic calcium ion concentration"	http://purl.obolibrary.org/obo/CHEBI_3647	chlorpromazine	http://purl.obolibrary.org/obo/PR_Q9H3N8	histamine H4 receptor (human)
http://purl.obolibrary.org/obo/GO_0007204	"positive regulation of cytosolic calcium ion concentration"	http://purl.obolibrary.org/obo/CHEBI_5693	hexachlorophene	http://purl.obolibrary.org/obo/PR_P03372	estrogen receptor (human)
http://purl.obolibrary.org/obo/GO_0007204	"positive regulation of cytosolic calcium ion concentration"	http://purl.obolibrary.org/obo/CHEBI_6532	Loperamide	http://purl.obolibrary.org/obo/PR_O00555	voltage-dependent P/Q-type calcium channel subunit alpha-1A (human)
http://purl.obolibrary.org/obo/GO_0007204	"positive regulation of cytosolic calcium ion concentration"	http://purl.obolibrary.org/obo/CHEBI_6532	loperamide	http://purl.obolibrary.org/obo/PR_O00555	voltage-dependent P/Q-type calcium channel subunit alpha-1A (human)
http://purl.obolibrary.org/obo/GO_0007204	"positive regulation of cytosolic calcium ion concentration"	http://purl.obolibrary.org/obo/CHEBI_6532	Loperamide	http://purl.obolibrary.org/obo/PR_P35372	mu-type opioid receptor (human)
http://purl.obolibrary.org/obo/GO_0007204	"positive regulation of cytosolic calcium ion concentration"	http://purl.obolibrary.org/obo/CHEBI_6532	loperamide	http://purl.obolibrary.org/obo/PR_P35372	mu-type opioid receptor (human)
http://purl.obolibrary.org/obo/GO_0007204	"positive regulation of cytosolic calcium ion concentration"	http://purl.obolibrary.org/obo/CHEBI_9635	toremifene	http://purl.obolibrary.org/obo/PR_P03372	estrogen receptor (human)
http://purl.obolibrary.org/obo/GO_0007204	"positive regulation of cytosolic calcium ion concentration"	http://purl.obolibrary.org/obo/CHEBI_135947	bazedoxifene	http://purl.obolibrary.org/obo/PR_P03372	estrogen receptor (human)
http://purl.obolibrary.org/obo/GO_0007207	"phospholipase C-activating G protein-coupled acetylcholine receptor signaling pathway"	http://purl.obolibrary.org/obo/CHEBI_8461	Promethazine	http://purl.obolibrary.org/obo/PR_P08172	muscarinic acetylcholine receptor M2 (human)
http://purl.obolibrary.org/obo/GO_0007207	"phospholipase C-activating G protein-coupled acetylcholine receptor signaling pathway"	http://purl.obolibrary.org/obo/CHEBI_8461	promethazine	http://purl.obolibrary.org/obo/PR_P08172	muscarinic acetylcholine receptor M2 (human)
http://purl.obolibrary.org/obo/GO_0007207	"phospholipase C-activating G protein-coupled acetylcholine receptor signaling pathway"	http://purl.obolibrary.org/obo/CHEBI_8461	Promethazine	http://purl.obolibrary.org/obo/PR_P08173	muscarinic acetylcholine receptor M4 (human)
http://purl.obolibrary.org/obo/GO_0007207	"phospholipase C-activating G protein-coupled acetylcholine receptor signaling pathway"	http://purl.obolibrary.org/obo/CHEBI_8461	promethazine	http://purl.obolibrary.org/obo/PR_P08173	muscarinic acetylcholine receptor M4 (human)
http://purl.obolibrary.org/obo/GO_0007207	"phospholipase C-activating G protein-coupled acetylcholine receptor signaling pathway"	http://purl.obolibrary.org/obo/CHEBI_8461	Promethazine	http://purl.obolibrary.org/obo/PR_P08912	muscarinic acetylcholine receptor M5 (human)
http://purl.obolibrary.org/obo/GO_0007207	"phospholipase C-activating G protein-coupled acetylcholine receptor signaling pathway"	http://purl.obolibrary.org/obo/CHEBI_8461	promethazine	http://purl.obolibrary.org/obo/PR_P08912	muscarinic acetylcholine receptor M5 (human)
http://purl.obolibrary.org/obo/GO_0007207	"phospholipase C-activating G protein-coupled acetylcholine receptor signaling pathway"	http://purl.obolibrary.org/obo/CHEBI_8461	Promethazine	http://purl.obolibrary.org/obo/PR_P11229	muscarinic acetylcholine receptor M1 (human)
http://purl.obolibrary.org/obo/GO_0007207	"phospholipase C-activating G protein-coupled acetylcholine receptor signaling pathway"	http://purl.obolibrary.org/obo/CHEBI_8461	promethazine	http://purl.obolibrary.org/obo/PR_P11229	muscarinic acetylcholine receptor M1 (human)
http://purl.obolibrary.org/obo/GO_0007207	"phospholipase C-activating G protein-coupled acetylcholine receptor signaling pathway"	http://purl.obolibrary.org/obo/CHEBI_8461	Promethazine	http://purl.obolibrary.org/obo/PR_P20309	muscarinic acetylcholine receptor M3 (human)
http://purl.obolibrary.org/obo/GO_0007207	"phospholipase C-activating G protein-coupled acetylcholine receptor signaling pathway"	http://purl.obolibrary.org/obo/CHEBI_8461	promethazine	http://purl.obolibrary.org/obo/PR_P20309	muscarinic acetylcholine receptor M3 (human)
http://purl.obolibrary.org/obo/GO_0007207	"phospholipase C-activating G protein-coupled acetylcholine receptor signaling pathway"	http://purl.obolibrary.org/obo/CHEBI_9711	triflupromazine	http://purl.obolibrary.org/obo/PR_P08172	muscarinic acetylcholine receptor M2 (human)
http://purl.obolibrary.org/obo/GO_0007207	"phospholipase C-activating G protein-coupled acetylcholine receptor signaling pathway"	http://purl.obolibrary.org/obo/CHEBI_9711	triflupromazine	http://purl.obolibrary.org/obo/PR_P11229	muscarinic acetylcholine receptor M1 (human)
http://purl.obolibrary.org/obo/GO_0007207	"phospholipase C-activating G protein-coupled acetylcholine receptor signaling pathway"	http://purl.obolibrary.org/obo/CHEBI_3048	Benztropine	http://purl.obolibrary.org/obo/PR_P11229	muscarinic acetylcholine receptor M1 (human)
http://purl.obolibrary.org/obo/GO_0007207	"phospholipase C-activating G protein-coupled acetylcholine receptor signaling pathway"	http://purl.obolibrary.org/obo/CHEBI_3048	benzatropine	http://purl.obolibrary.org/obo/PR_P11229	muscarinic acetylcholine receptor M1 (human)
http://purl.obolibrary.org/obo/GO_0007207	"phospholipase C-activating G protein-coupled acetylcholine receptor signaling pathway"	http://purl.obolibrary.org/obo/CHEBI_3647	Chlorpromazine	http://purl.obolibrary.org/obo/PR_P11229	muscarinic acetylcholine receptor M1 (human)
http://purl.obolibrary.org/obo/GO_0007207	"phospholipase C-activating G protein-coupled acetylcholine receptor signaling pathway"	http://purl.obolibrary.org/obo/CHEBI_3647	chlorpromazine	http://purl.obolibrary.org/obo/PR_P11229	muscarinic acetylcholine receptor M1 (human)
http://purl.obolibrary.org/obo/GO_0007207	"phospholipase C-activating G protein-coupled acetylcholine receptor signaling pathway"	http://purl.obolibrary.org/obo/CHEBI_3647	Chlorpromazine	http://purl.obolibrary.org/obo/PR_P20309	muscarinic acetylcholine receptor M3 (human)
http://purl.obolibrary.org/obo/GO_0007207	"phospholipase C-activating G protein-coupled acetylcholine receptor signaling pathway"	http://purl.obolibrary.org/obo/CHEBI_3647	chlorpromazine	http://purl.obolibrary.org/obo/PR_P20309	muscarinic acetylcholine receptor M3 (human)
http://purl.obolibrary.org/obo/GO_0007207	"phospholipase C-activating G protein-coupled acetylcholine receptor signaling pathway"	http://purl.obolibrary.org/obo/CHEBI_3647	Chlorpromazine	http://purl.obolibrary.org/obo/PR_Q9H3N8	histamine H4 receptor (human)
http://purl.obolibrary.org/obo/GO_0007207	"phospholipase C-activating G protein-coupled acetylcholine receptor signaling pathway"	http://purl.obolibrary.org/obo/CHEBI_3647	chlorpromazine	http://purl.obolibrary.org/obo/PR_Q9H3N8	histamine H4 receptor (human)
http://purl.obolibrary.org/obo/GO_0007210	"serotonin receptor signaling pathway"	http://purl.obolibrary.org/obo/CHEBI_47780	Clomipramine	http://purl.obolibrary.org/obo/PR_P28223	5-hydroxytryptamine receptor 2A (human)
http://purl.obolibrary.org/obo/GO_0007210	"serotonin receptor signaling pathway"	http://purl.obolibrary.org/obo/CHEBI_47780	clomipramine	http://purl.obolibrary.org/obo/PR_P28223	5-hydroxytryptamine receptor 2A (human)
http://purl.obolibrary.org/obo/GO_0007210	"serotonin receptor signaling pathway"	http://purl.obolibrary.org/obo/CHEBI_47780	Clomipramine	http://purl.obolibrary.org/obo/PR_P28335	5-hydroxytryptamine receptor 2C (human)
http://purl.obolibrary.org/obo/GO_0007210	"serotonin receptor signaling pathway"	http://purl.obolibrary.org/obo/CHEBI_47780	clomipramine	http://purl.obolibrary.org/obo/PR_P28335	5-hydroxytryptamine receptor 2C (human)
http://purl.obolibrary.org/obo/GO_0007210	"serotonin receptor signaling pathway"	http://purl.obolibrary.org/obo/CHEBI_47780	Clomipramine	http://purl.obolibrary.org/obo/PR_P41595	5-hydroxytryptamine receptor 2B (human)
http://purl.obolibrary.org/obo/GO_0007210	"serotonin receptor signaling pathway"	http://purl.obolibrary.org/obo/CHEBI_47780	clomipramine	http://purl.obolibrary.org/obo/PR_P41595	5-hydroxytryptamine receptor 2B (human)
http://purl.obolibrary.org/obo/GO_0007210	"serotonin receptor signaling pathway"	http://purl.obolibrary.org/obo/CHEBI_9711	triflupromazine	http://purl.obolibrary.org/obo/PR_P41595	5-hydroxytryptamine receptor 2B (human)
http://purl.obolibrary.org/obo/GO_0007210	"serotonin receptor signaling pathway"	http://purl.obolibrary.org/obo/CHEBI_5123	Fluphenazine	http://purl.obolibrary.org/obo/PR_P28223	5-hydroxytryptamine receptor 2A (human)
http://purl.obolibrary.org/obo/GO_0007210	"serotonin receptor signaling pathway"	http://purl.obolibrary.org/obo/CHEBI_5123	fluphenazine	http://purl.obolibrary.org/obo/PR_P28223	5-hydroxytryptamine receptor 2A (human)
http://purl.obolibrary.org/obo/GO_0007210	"serotonin receptor signaling pathway"	http://purl.obolibrary.org/obo/CHEBI_5123	Fluphenazine	http://purl.obolibrary.org/obo/PR_P28335	5-hydroxytryptamine receptor 2C (human)
http://purl.obolibrary.org/obo/GO_0007210	"serotonin receptor signaling pathway"	http://purl.obolibrary.org/obo/CHEBI_5123	fluphenazine	http://purl.obolibrary.org/obo/PR_P28335	5-hydroxytryptamine receptor 2C (human)
http://purl.obolibrary.org/obo/GO_0007210	"serotonin receptor signaling pathway"	http://purl.obolibrary.org/obo/CHEBI_3647	Chlorpromazine	http://purl.obolibrary.org/obo/PR_P08908	5-hydroxytryptamine receptor 1A (human)
http://purl.obolibrary.org/obo/GO_0007210	"serotonin receptor signaling pathway"	http://purl.obolibrary.org/obo/CHEBI_3647	chlorpromazine	http://purl.obolibrary.org/obo/PR_P08908	5-hydroxytryptamine receptor 1A (human)
http://purl.obolibrary.org/obo/GO_0007210	"serotonin receptor signaling pathway"	http://purl.obolibrary.org/obo/CHEBI_3647	Chlorpromazine	http://purl.obolibrary.org/obo/PR_P28223	5-hydroxytryptamine receptor 2A (human)
http://purl.obolibrary.org/obo/GO_0007210	"serotonin receptor signaling pathway"	http://purl.obolibrary.org/obo/CHEBI_3647	chlorpromazine	http://purl.obolibrary.org/obo/PR_P28223	5-hydroxytryptamine receptor 2A (human)
http://purl.obolibrary.org/obo/GO_0007210	"serotonin receptor signaling pathway"	http://purl.obolibrary.org/obo/CHEBI_3647	Chlorpromazine	http://purl.obolibrary.org/obo/PR_P28335	5-hydroxytryptamine receptor 2C (human)
http://purl.obolibrary.org/obo/GO_0007210	"serotonin receptor signaling pathway"	http://purl.obolibrary.org/obo/CHEBI_3647	chlorpromazine	http://purl.obolibrary.org/obo/PR_P28335	5-hydroxytryptamine receptor 2C (human)
http://purl.obolibrary.org/obo/GO_0007210	"serotonin receptor signaling pathway"	http://purl.obolibrary.org/obo/CHEBI_3647	Chlorpromazine	http://purl.obolibrary.org/obo/PR_P50406	5-hydroxytryptamine receptor 6 (human)
http://purl.obolibrary.org/obo/GO_0007210	"serotonin receptor signaling pathway"	http://purl.obolibrary.org/obo/CHEBI_3647	chlorpromazine	http://purl.obolibrary.org/obo/PR_P50406	5-hydroxytryptamine receptor 6 (human)
http://purl.obolibrary.org/obo/GO_0007210	"serotonin receptor signaling pathway"	http://purl.obolibrary.org/obo/CHEBI_9571	Thiothixene	http://purl.obolibrary.org/obo/PR_P28223	5-hydroxytryptamine receptor 2A (human)
http://purl.obolibrary.org/obo/GO_0007213	"G protein-coupled acetylcholine receptor signaling pathway"	http://purl.obolibrary.org/obo/CHEBI_8461	Promethazine	http://purl.obolibrary.org/obo/PR_P08172	muscarinic acetylcholine receptor M2 (human)
http://purl.obolibrary.org/obo/GO_0007213	"G protein-coupled acetylcholine receptor signaling pathway"	http://purl.obolibrary.org/obo/CHEBI_8461	promethazine	http://purl.obolibrary.org/obo/PR_P08172	muscarinic acetylcholine receptor M2 (human)
http://purl.obolibrary.org/obo/GO_0007213	"G protein-coupled acetylcholine receptor signaling pathway"	http://purl.obolibrary.org/obo/CHEBI_8461	Promethazine	http://purl.obolibrary.org/obo/PR_P08173	muscarinic acetylcholine receptor M4 (human)
http://purl.obolibrary.org/obo/GO_0007213	"G protein-coupled acetylcholine receptor signaling pathway"	http://purl.obolibrary.org/obo/CHEBI_8461	promethazine	http://purl.obolibrary.org/obo/PR_P08173	muscarinic acetylcholine receptor M4 (human)
http://purl.obolibrary.org/obo/GO_0007213	"G protein-coupled acetylcholine receptor signaling pathway"	http://purl.obolibrary.org/obo/CHEBI_8461	Promethazine	http://purl.obolibrary.org/obo/PR_P08912	muscarinic acetylcholine receptor M5 (human)
http://purl.obolibrary.org/obo/GO_0007213	"G protein-coupled acetylcholine receptor signaling pathway"	http://purl.obolibrary.org/obo/CHEBI_8461	promethazine	http://purl.obolibrary.org/obo/PR_P08912	muscarinic acetylcholine receptor M5 (human)
http://purl.obolibrary.org/obo/GO_0007213	"G protein-coupled acetylcholine receptor signaling pathway"	http://purl.obolibrary.org/obo/CHEBI_8461	Promethazine	http://purl.obolibrary.org/obo/PR_P11229	muscarinic acetylcholine receptor M1 (human)
http://purl.obolibrary.org/obo/GO_0007213	"G protein-coupled acetylcholine receptor signaling pathway"	http://purl.obolibrary.org/obo/CHEBI_8461	promethazine	http://purl.obolibrary.org/obo/PR_P11229	muscarinic acetylcholine receptor M1 (human)
http://purl.obolibrary.org/obo/GO_0007213	"G protein-coupled acetylcholine receptor signaling pathway"	http://purl.obolibrary.org/obo/CHEBI_8461	Promethazine	http://purl.obolibrary.org/obo/PR_P20309	muscarinic acetylcholine receptor M3 (human)
http://purl.obolibrary.org/obo/GO_0007213	"G protein-coupled acetylcholine receptor signaling pathway"	http://purl.obolibrary.org/obo/CHEBI_8461	promethazine	http://purl.obolibrary.org/obo/PR_P20309	muscarinic acetylcholine receptor M3 (human)
http://purl.obolibrary.org/obo/GO_0007213	"G protein-coupled acetylcholine receptor signaling pathway"	http://purl.obolibrary.org/obo/CHEBI_9711	triflupromazine	http://purl.obolibrary.org/obo/PR_P08172	muscarinic acetylcholine receptor M2 (human)
http://purl.obolibrary.org/obo/GO_0007213	"G protein-coupled acetylcholine receptor signaling pathway"	http://purl.obolibrary.org/obo/CHEBI_9711	triflupromazine	http://purl.obolibrary.org/obo/PR_P11229	muscarinic acetylcholine receptor M1 (human)
http://purl.obolibrary.org/obo/GO_0007213	"G protein-coupled acetylcholine receptor signaling pathway"	http://purl.obolibrary.org/obo/CHEBI_3048	Benztropine	http://purl.obolibrary.org/obo/PR_P11229	muscarinic acetylcholine receptor M1 (human)
http://purl.obolibrary.org/obo/GO_0007213	"G protein-coupled acetylcholine receptor signaling pathway"	http://purl.obolibrary.org/obo/CHEBI_3048	benzatropine	http://purl.obolibrary.org/obo/PR_P11229	muscarinic acetylcholine receptor M1 (human)
http://purl.obolibrary.org/obo/GO_0007213	"G protein-coupled acetylcholine receptor signaling pathway"	http://purl.obolibrary.org/obo/CHEBI_3647	Chlorpromazine	http://purl.obolibrary.org/obo/PR_P11229	muscarinic acetylcholine receptor M1 (human)
http://purl.obolibrary.org/obo/GO_0007213	"G protein-coupled acetylcholine receptor signaling pathway"	http://purl.obolibrary.org/obo/CHEBI_3647	chlorpromazine	http://purl.obolibrary.org/obo/PR_P11229	muscarinic acetylcholine receptor M1 (human)
http://purl.obolibrary.org/obo/GO_0007213	"G protein-coupled acetylcholine receptor signaling pathway"	http://purl.obolibrary.org/obo/CHEBI_3647	Chlorpromazine	http://purl.obolibrary.org/obo/PR_P20309	muscarinic acetylcholine receptor M3 (human)
http://purl.obolibrary.org/obo/GO_0007213	"G protein-coupled acetylcholine receptor signaling pathway"	http://purl.obolibrary.org/obo/CHEBI_3647	chlorpromazine	http://purl.obolibrary.org/obo/PR_P20309	muscarinic acetylcholine receptor M3 (human)
http://purl.obolibrary.org/obo/GO_0007268	"chemical synaptic transmission"	http://purl.obolibrary.org/obo/CHEBI_6078	ivermectin	http://purl.obolibrary.org/obo/PR_O75311	glycine receptor subunit alpha-3 (human)
http://purl.obolibrary.org/obo/GO_0007268	"chemical synaptic transmission"	http://purl.obolibrary.org/obo/CHEBI_6078	Ivermectin	http://purl.obolibrary.org/obo/PR_O75311	glycine receptor subunit alpha-3 (human)
http://purl.obolibrary.org/obo/GO_0007268	"chemical synaptic transmission"	http://purl.obolibrary.org/obo/CHEBI_28487	Reserpine	http://purl.obolibrary.org/obo/PR_P54219	chromaffin granule amine transporter (human)
http://purl.obolibrary.org/obo/GO_0007268	"chemical synaptic transmission"	http://purl.obolibrary.org/obo/CHEBI_28487	reserpine	http://purl.obolibrary.org/obo/PR_P54219	chromaffin granule amine transporter (human)
http://purl.obolibrary.org/obo/GO_0007268	"chemical synaptic transmission"	http://purl.obolibrary.org/obo/CHEBI_28487	Reserpine	http://purl.obolibrary.org/obo/PR_Q05940	synaptic vesicular amine transporter (human)
http://purl.obolibrary.org/obo/GO_0007268	"chemical synaptic transmission"	http://purl.obolibrary.org/obo/CHEBI_28487	reserpine	http://purl.obolibrary.org/obo/PR_Q05940	synaptic vesicular amine transporter (human)
http://purl.obolibrary.org/obo/GO_0007268	"chemical synaptic transmission"	http://purl.obolibrary.org/obo/CHEBI_47780	Clomipramine	http://purl.obolibrary.org/obo/PR_P23975	sodium-dependent noradrenaline transporter (human)
http://purl.obolibrary.org/obo/GO_0007268	"chemical synaptic transmission"	http://purl.obolibrary.org/obo/CHEBI_47780	clomipramine	http://purl.obolibrary.org/obo/PR_P23975	sodium-dependent noradrenaline transporter (human)
http://purl.obolibrary.org/obo/GO_0007268	"chemical synaptic transmission"	http://purl.obolibrary.org/obo/CHEBI_47780	Clomipramine	http://purl.obolibrary.org/obo/PR_P31645	sodium-dependent serotonin transporter (human)
http://purl.obolibrary.org/obo/GO_0007268	"chemical synaptic transmission"	http://purl.obolibrary.org/obo/CHEBI_47780	clomipramine	http://purl.obolibrary.org/obo/PR_P31645	sodium-dependent serotonin transporter (human)
http://purl.obolibrary.org/obo/GO_0007268	"chemical synaptic transmission"	http://purl.obolibrary.org/obo/CHEBI_47780	Clomipramine	http://purl.obolibrary.org/obo/PR_P28223	5-hydroxytryptamine receptor 2A (human)
http://purl.obolibrary.org/obo/GO_0007268	"chemical synaptic transmission"	http://purl.obolibrary.org/obo/CHEBI_47780	clomipramine	http://purl.obolibrary.org/obo/PR_P28223	5-hydroxytryptamine receptor 2A (human)
http://purl.obolibrary.org/obo/GO_0007268	"chemical synaptic transmission"	http://purl.obolibrary.org/obo/CHEBI_47780	Clomipramine	http://purl.obolibrary.org/obo/PR_P28335	5-hydroxytryptamine receptor 2C (human)
http://purl.obolibrary.org/obo/GO_0007268	"chemical synaptic transmission"	http://purl.obolibrary.org/obo/CHEBI_47780	clomipramine	http://purl.obolibrary.org/obo/PR_P28335	5-hydroxytryptamine receptor 2C (human)
http://purl.obolibrary.org/obo/GO_0007268	"chemical synaptic transmission"	http://purl.obolibrary.org/obo/CHEBI_47780	Clomipramine	http://purl.obolibrary.org/obo/PR_P41595	5-hydroxytryptamine receptor 2B (human)
http://purl.obolibrary.org/obo/GO_0007268	"chemical synaptic transmission"	http://purl.obolibrary.org/obo/CHEBI_47780	clomipramine	http://purl.obolibrary.org/obo/PR_P41595	5-hydroxytryptamine receptor 2B (human)
http://purl.obolibrary.org/obo/GO_0007268	"chemical synaptic transmission"	http://purl.obolibrary.org/obo/CHEBI_9711	triflupromazine	http://purl.obolibrary.org/obo/PR_P41595	5-hydroxytryptamine receptor 2B (human)
http://purl.obolibrary.org/obo/GO_0007268	"chemical synaptic transmission"	http://purl.obolibrary.org/obo/CHEBI_3048	Benztropine	http://purl.obolibrary.org/obo/PR_P23975	sodium-dependent noradrenaline transporter (human)
http://purl.obolibrary.org/obo/GO_0007268	"chemical synaptic transmission"	http://purl.obolibrary.org/obo/CHEBI_3048	benzatropine	http://purl.obolibrary.org/obo/PR_P23975	sodium-dependent noradrenaline transporter (human)
http://purl.obolibrary.org/obo/GO_0007268	"chemical synaptic transmission"	http://purl.obolibrary.org/obo/CHEBI_3048	Benztropine	http://purl.obolibrary.org/obo/PR_P31645	sodium-dependent serotonin transporter (human)
http://purl.obolibrary.org/obo/GO_0007268	"chemical synaptic transmission"	http://purl.obolibrary.org/obo/CHEBI_3048	benzatropine	http://purl.obolibrary.org/obo/PR_P31645	sodium-dependent serotonin transporter (human)
http://purl.obolibrary.org/obo/GO_0007268	"chemical synaptic transmission"	http://purl.obolibrary.org/obo/CHEBI_5123	Fluphenazine	http://purl.obolibrary.org/obo/PR_P28223	5-hydroxytryptamine receptor 2A (human)
http://purl.obolibrary.org/obo/GO_0007268	"chemical synaptic transmission"	http://purl.obolibrary.org/obo/CHEBI_5123	fluphenazine	http://purl.obolibrary.org/obo/PR_P28223	5-hydroxytryptamine receptor 2A (human)
http://purl.obolibrary.org/obo/GO_0007268	"chemical synaptic transmission"	http://purl.obolibrary.org/obo/CHEBI_5123	Fluphenazine	http://purl.obolibrary.org/obo/PR_P28335	5-hydroxytryptamine receptor 2C (human)
http://purl.obolibrary.org/obo/GO_0007268	"chemical synaptic transmission"	http://purl.obolibrary.org/obo/CHEBI_5123	fluphenazine	http://purl.obolibrary.org/obo/PR_P28335	5-hydroxytryptamine receptor 2C (human)
http://purl.obolibrary.org/obo/GO_0007268	"chemical synaptic transmission"	http://purl.obolibrary.org/obo/CHEBI_3647	Chlorpromazine	http://purl.obolibrary.org/obo/PR_P21918	D(1B) dopamine receptor (human)
http://purl.obolibrary.org/obo/GO_0007268	"chemical synaptic transmission"	http://purl.obolibrary.org/obo/CHEBI_3647	chlorpromazine	http://purl.obolibrary.org/obo/PR_P21918	D(1B) dopamine receptor (human)
http://purl.obolibrary.org/obo/GO_0007268	"chemical synaptic transmission"	http://purl.obolibrary.org/obo/CHEBI_3647	Chlorpromazine	http://purl.obolibrary.org/obo/PR_P08908	5-hydroxytryptamine receptor 1A (human)
http://purl.obolibrary.org/obo/GO_0007268	"chemical synaptic transmission"	http://purl.obolibrary.org/obo/CHEBI_3647	chlorpromazine	http://purl.obolibrary.org/obo/PR_P08908	5-hydroxytryptamine receptor 1A (human)
http://purl.obolibrary.org/obo/GO_0007268	"chemical synaptic transmission"	http://purl.obolibrary.org/obo/CHEBI_3647	Chlorpromazine	http://purl.obolibrary.org/obo/PR_P28223	5-hydroxytryptamine receptor 2A (human)
http://purl.obolibrary.org/obo/GO_0007268	"chemical synaptic transmission"	http://purl.obolibrary.org/obo/CHEBI_3647	chlorpromazine	http://purl.obolibrary.org/obo/PR_P28223	5-hydroxytryptamine receptor 2A (human)
http://purl.obolibrary.org/obo/GO_0007268	"chemical synaptic transmission"	http://purl.obolibrary.org/obo/CHEBI_3647	Chlorpromazine	http://purl.obolibrary.org/obo/PR_P28335	5-hydroxytryptamine receptor 2C (human)
http://purl.obolibrary.org/obo/GO_0007268	"chemical synaptic transmission"	http://purl.obolibrary.org/obo/CHEBI_3647	chlorpromazine	http://purl.obolibrary.org/obo/PR_P28335	5-hydroxytryptamine receptor 2C (human)
http://purl.obolibrary.org/obo/GO_0007268	"chemical synaptic transmission"	http://purl.obolibrary.org/obo/CHEBI_3647	Chlorpromazine	http://purl.obolibrary.org/obo/PR_P34969	5-hydroxytryptamine receptor 7 (human)
http://purl.obolibrary.org/obo/GO_0007268	"chemical synaptic transmission"	http://purl.obolibrary.org/obo/CHEBI_3647	chlorpromazine	http://purl.obolibrary.org/obo/PR_P34969	5-hydroxytryptamine receptor 7 (human)
http://purl.obolibrary.org/obo/GO_0007268	"chemical synaptic transmission"	http://purl.obolibrary.org/obo/CHEBI_3647	Chlorpromazine	http://purl.obolibrary.org/obo/PR_P50406	5-hydroxytryptamine receptor 6 (human)
http://purl.obolibrary.org/obo/GO_0007268	"chemical synaptic transmission"	http://purl.obolibrary.org/obo/CHEBI_3647	chlorpromazine	http://purl.obolibrary.org/obo/PR_P50406	5-hydroxytryptamine receptor 6 (human)
http://purl.obolibrary.org/obo/GO_0007268	"chemical synaptic transmission"	http://purl.obolibrary.org/obo/CHEBI_6532	Loperamide	http://purl.obolibrary.org/obo/PR_P35372	mu-type opioid receptor (human)
http://purl.obolibrary.org/obo/GO_0007268	"chemical synaptic transmission"	http://purl.obolibrary.org/obo/CHEBI_6532	loperamide	http://purl.obolibrary.org/obo/PR_P35372	mu-type opioid receptor (human)
http://purl.obolibrary.org/obo/GO_0007268	"chemical synaptic transmission"	http://purl.obolibrary.org/obo/CHEBI_6532	Loperamide	http://purl.obolibrary.org/obo/PR_P41143	delta-type opioid receptor (human)
http://purl.obolibrary.org/obo/GO_0007268	"chemical synaptic transmission"	http://purl.obolibrary.org/obo/CHEBI_6532	loperamide	http://purl.obolibrary.org/obo/PR_P41143	delta-type opioid receptor (human)
http://purl.obolibrary.org/obo/GO_0007268	"chemical synaptic transmission"	http://purl.obolibrary.org/obo/CHEBI_6532	Loperamide	http://purl.obolibrary.org/obo/PR_P41145	kappa-type opioid receptor (human)
http://purl.obolibrary.org/obo/GO_0007268	"chemical synaptic transmission"	http://purl.obolibrary.org/obo/CHEBI_6532	loperamide	http://purl.obolibrary.org/obo/PR_P41145	kappa-type opioid receptor (human)
http://purl.obolibrary.org/obo/GO_0007268	"chemical synaptic transmission"	http://purl.obolibrary.org/obo/CHEBI_9571	Thiothixene	http://purl.obolibrary.org/obo/PR_P28223	5-hydroxytryptamine receptor 2A (human)
http://purl.obolibrary.org/obo/GO_0007271	"synaptic transmission, cholinergic"	http://purl.obolibrary.org/obo/CHEBI_8461	Promethazine	http://purl.obolibrary.org/obo/PR_P08172	muscarinic acetylcholine receptor M2 (human)
http://purl.obolibrary.org/obo/GO_0007271	"synaptic transmission, cholinergic"	http://purl.obolibrary.org/obo/CHEBI_8461	promethazine	http://purl.obolibrary.org/obo/PR_P08172	muscarinic acetylcholine receptor M2 (human)
http://purl.obolibrary.org/obo/GO_0007271	"synaptic transmission, cholinergic"	http://purl.obolibrary.org/obo/CHEBI_8461	Promethazine	http://purl.obolibrary.org/obo/PR_P08173	muscarinic acetylcholine receptor M4 (human)
http://purl.obolibrary.org/obo/GO_0007271	"synaptic transmission, cholinergic"	http://purl.obolibrary.org/obo/CHEBI_8461	promethazine	http://purl.obolibrary.org/obo/PR_P08173	muscarinic acetylcholine receptor M4 (human)
http://purl.obolibrary.org/obo/GO_0007271	"synaptic transmission, cholinergic"	http://purl.obolibrary.org/obo/CHEBI_8461	Promethazine	http://purl.obolibrary.org/obo/PR_P08912	muscarinic acetylcholine receptor M5 (human)
http://purl.obolibrary.org/obo/GO_0007271	"synaptic transmission, cholinergic"	http://purl.obolibrary.org/obo/CHEBI_8461	promethazine	http://purl.obolibrary.org/obo/PR_P08912	muscarinic acetylcholine receptor M5 (human)
http://purl.obolibrary.org/obo/GO_0007271	"synaptic transmission, cholinergic"	http://purl.obolibrary.org/obo/CHEBI_8461	Promethazine	http://purl.obolibrary.org/obo/PR_P11229	muscarinic acetylcholine receptor M1 (human)
http://purl.obolibrary.org/obo/GO_0007271	"synaptic transmission, cholinergic"	http://purl.obolibrary.org/obo/CHEBI_8461	promethazine	http://purl.obolibrary.org/obo/PR_P11229	muscarinic acetylcholine receptor M1 (human)
http://purl.obolibrary.org/obo/GO_0007271	"synaptic transmission, cholinergic"	http://purl.obolibrary.org/obo/CHEBI_8461	Promethazine	http://purl.obolibrary.org/obo/PR_P20309	muscarinic acetylcholine receptor M3 (human)
http://purl.obolibrary.org/obo/GO_0007271	"synaptic transmission, cholinergic"	http://purl.obolibrary.org/obo/CHEBI_8461	promethazine	http://purl.obolibrary.org/obo/PR_P20309	muscarinic acetylcholine receptor M3 (human)
http://purl.obolibrary.org/obo/GO_0007271	"synaptic transmission, cholinergic"	http://purl.obolibrary.org/obo/CHEBI_63609	mefloquine	http://purl.obolibrary.org/obo/PR_P29274	adenosine receptor A2a (human)
http://purl.obolibrary.org/obo/GO_0007271	"synaptic transmission, cholinergic"	http://purl.obolibrary.org/obo/CHEBI_63609	Mefloquine	http://purl.obolibrary.org/obo/PR_P29274	adenosine receptor A2a (human)
http://purl.obolibrary.org/obo/GO_0007271	"synaptic transmission, cholinergic"	http://purl.obolibrary.org/obo/CHEBI_9711	triflupromazine	http://purl.obolibrary.org/obo/PR_P08172	muscarinic acetylcholine receptor M2 (human)
http://purl.obolibrary.org/obo/GO_0007271	"synaptic transmission, cholinergic"	http://purl.obolibrary.org/obo/CHEBI_9711	triflupromazine	http://purl.obolibrary.org/obo/PR_P11229	muscarinic acetylcholine receptor M1 (human)
http://purl.obolibrary.org/obo/GO_0007271	"synaptic transmission, cholinergic"	http://purl.obolibrary.org/obo/CHEBI_3048	Benztropine	http://purl.obolibrary.org/obo/PR_P11229	muscarinic acetylcholine receptor M1 (human)
http://purl.obolibrary.org/obo/GO_0007271	"synaptic transmission, cholinergic"	http://purl.obolibrary.org/obo/CHEBI_3048	benzatropine	http://purl.obolibrary.org/obo/PR_P11229	muscarinic acetylcholine receptor M1 (human)
http://purl.obolibrary.org/obo/GO_0007271	"synaptic transmission, cholinergic"	http://purl.obolibrary.org/obo/CHEBI_3647	Chlorpromazine	http://purl.obolibrary.org/obo/PR_P11229	muscarinic acetylcholine receptor M1 (human)
http://purl.obolibrary.org/obo/GO_0007271	"synaptic transmission, cholinergic"	http://purl.obolibrary.org/obo/CHEBI_3647	chlorpromazine	http://purl.obolibrary.org/obo/PR_P11229	muscarinic acetylcholine receptor M1 (human)
http://purl.obolibrary.org/obo/GO_0007271	"synaptic transmission, cholinergic"	http://purl.obolibrary.org/obo/CHEBI_3647	Chlorpromazine	http://purl.obolibrary.org/obo/PR_P20309	muscarinic acetylcholine receptor M3 (human)
http://purl.obolibrary.org/obo/GO_0007271	"synaptic transmission, cholinergic"	http://purl.obolibrary.org/obo/CHEBI_3647	chlorpromazine	http://purl.obolibrary.org/obo/PR_P20309	muscarinic acetylcholine receptor M3 (human)
http://purl.obolibrary.org/obo/GO_0007271	"synaptic transmission, cholinergic"	http://purl.obolibrary.org/obo/CHEBI_3647	Chlorpromazine	http://purl.obolibrary.org/obo/PR_Q9H3N8	histamine H4 receptor (human)
http://purl.obolibrary.org/obo/GO_0007271	"synaptic transmission, cholinergic"	http://purl.obolibrary.org/obo/CHEBI_3647	chlorpromazine	http://purl.obolibrary.org/obo/PR_Q9H3N8	histamine H4 receptor (human)
http://purl.obolibrary.org/obo/GO_0007417	"central nervous system development"	http://purl.obolibrary.org/obo/CHEBI_49375	dasatinib (anhydrous)	http://purl.obolibrary.org/obo/PR_P06241	tyrosine-protein kinase Fyn (human)
http://purl.obolibrary.org/obo/GO_0007417	"central nervous system development"	http://purl.obolibrary.org/obo/CHEBI_47780	Clomipramine	http://purl.obolibrary.org/obo/PR_P09211	glutathione S-transferase P (human)
http://purl.obolibrary.org/obo/GO_0007417	"central nervous system development"	http://purl.obolibrary.org/obo/CHEBI_47780	clomipramine	http://purl.obolibrary.org/obo/PR_P09211	glutathione S-transferase P (human)
http://purl.obolibrary.org/obo/GO_0007417	"central nervous system development"	http://purl.obolibrary.org/obo/CHEBI_49375	dasatinib (anhydrous)	http://purl.obolibrary.org/obo/PR_P07948	tyrosine-protein kinase Lyn (human)
http://purl.obolibrary.org/obo/GO_0007417	"central nervous system development"	http://purl.obolibrary.org/obo/CHEBI_49375	dasatinib (anhydrous)	http://purl.obolibrary.org/obo/PR_P12931	proto-oncogene tyrosine-protein kinase Src (human)
http://purl.obolibrary.org/obo/GO_0007417	"central nervous system development"	http://purl.obolibrary.org/obo/CHEBI_49375	dasatinib (anhydrous)	http://purl.obolibrary.org/obo/PR_P41240	tyrosine-protein kinase CSK (human)
http://purl.obolibrary.org/obo/GO_0007417	"central nervous system development"	http://purl.obolibrary.org/obo/CHEBI_63609	mefloquine	http://purl.obolibrary.org/obo/PR_P29274	adenosine receptor A2a (human)
http://purl.obolibrary.org/obo/GO_0007417	"central nervous system development"	http://purl.obolibrary.org/obo/CHEBI_63609	Mefloquine	http://purl.obolibrary.org/obo/PR_P29274	adenosine receptor A2a (human)
http://purl.obolibrary.org/obo/GO_0007417	"central nervous system development"	http://purl.obolibrary.org/obo/CHEBI_8764	mycophenolate mofetil	http://purl.obolibrary.org/obo/PR_Q03393	6-pyruvoyl tetrahydrobiopterin synthase (human)
http://purl.obolibrary.org/obo/GO_0007613	"memory"	http://purl.obolibrary.org/obo/CHEBI_47780	Clomipramine	http://purl.obolibrary.org/obo/PR_P31645	sodium-dependent serotonin transporter (human)
http://purl.obolibrary.org/obo/GO_0007613	"memory"	http://purl.obolibrary.org/obo/CHEBI_47780	clomipramine	http://purl.obolibrary.org/obo/PR_P31645	sodium-dependent serotonin transporter (human)
http://purl.obolibrary.org/obo/GO_0007613	"memory"	http://purl.obolibrary.org/obo/CHEBI_47780	Clomipramine	http://purl.obolibrary.org/obo/PR_P28223	5-hydroxytryptamine receptor 2A (human)
http://purl.obolibrary.org/obo/GO_0007613	"memory"	http://purl.obolibrary.org/obo/CHEBI_47780	clomipramine	http://purl.obolibrary.org/obo/PR_P28223	5-hydroxytryptamine receptor 2A (human)
http://purl.obolibrary.org/obo/GO_0007613	"memory"	http://purl.obolibrary.org/obo/CHEBI_8461	Promethazine	http://purl.obolibrary.org/obo/PR_P25021	histamine H2 receptor (human)
http://purl.obolibrary.org/obo/GO_0007613	"memory"	http://purl.obolibrary.org/obo/CHEBI_8461	promethazine	http://purl.obolibrary.org/obo/PR_P25021	histamine H2 receptor (human)
http://purl.obolibrary.org/obo/GO_0007613	"memory"	http://purl.obolibrary.org/obo/CHEBI_8461	Promethazine	http://purl.obolibrary.org/obo/PR_P35367	histamine H1 receptor (human)
http://purl.obolibrary.org/obo/GO_0007613	"memory"	http://purl.obolibrary.org/obo/CHEBI_8461	promethazine	http://purl.obolibrary.org/obo/PR_P35367	histamine H1 receptor (human)
http://purl.obolibrary.org/obo/GO_0007613	"memory"	http://purl.obolibrary.org/obo/CHEBI_2896	astemizole	http://purl.obolibrary.org/obo/PR_P35367	histamine H1 receptor (human)
http://purl.obolibrary.org/obo/GO_0007613	"memory"	http://purl.obolibrary.org/obo/CHEBI_472805	ouabain	http://purl.obolibrary.org/obo/PR_P13637	sodium/potassium-transporting ATPase subunit alpha-3 (human)
http://purl.obolibrary.org/obo/GO_0007613	"memory"	http://purl.obolibrary.org/obo/CHEBI_9711	triflupromazine	http://purl.obolibrary.org/obo/PR_P21728	D(1A) dopamine receptor (human)
http://purl.obolibrary.org/obo/GO_0007613	"memory"	http://purl.obolibrary.org/obo/CHEBI_3048	Benztropine	http://purl.obolibrary.org/obo/PR_P31645	sodium-dependent serotonin transporter (human)
http://purl.obolibrary.org/obo/GO_0007613	"memory"	http://purl.obolibrary.org/obo/CHEBI_3048	benzatropine	http://purl.obolibrary.org/obo/PR_P31645	sodium-dependent serotonin transporter (human)
http://purl.obolibrary.org/obo/GO_0007613	"memory"	http://purl.obolibrary.org/obo/CHEBI_3048	Benztropine	http://purl.obolibrary.org/obo/PR_P35367	histamine H1 receptor (human)
http://purl.obolibrary.org/obo/GO_0007613	"memory"	http://purl.obolibrary.org/obo/CHEBI_3048	benzatropine	http://purl.obolibrary.org/obo/PR_P35367	histamine H1 receptor (human)
http://purl.obolibrary.org/obo/GO_0007613	"memory"	http://purl.obolibrary.org/obo/CHEBI_5123	Fluphenazine	http://purl.obolibrary.org/obo/PR_P28223	5-hydroxytryptamine receptor 2A (human)
http://purl.obolibrary.org/obo/GO_0007613	"memory"	http://purl.obolibrary.org/obo/CHEBI_5123	fluphenazine	http://purl.obolibrary.org/obo/PR_P28223	5-hydroxytryptamine receptor 2A (human)
http://purl.obolibrary.org/obo/GO_0007613	"memory"	http://purl.obolibrary.org/obo/CHEBI_5123	Fluphenazine	http://purl.obolibrary.org/obo/PR_P21728	D(1A) dopamine receptor (human)
http://purl.obolibrary.org/obo/GO_0007613	"memory"	http://purl.obolibrary.org/obo/CHEBI_5123	fluphenazine	http://purl.obolibrary.org/obo/PR_P21728	D(1A) dopamine receptor (human)
http://purl.obolibrary.org/obo/GO_0007613	"memory"	http://purl.obolibrary.org/obo/CHEBI_3647	Chlorpromazine	http://purl.obolibrary.org/obo/PR_P21728	D(1A) dopamine receptor (human)
http://purl.obolibrary.org/obo/GO_0007613	"memory"	http://purl.obolibrary.org/obo/CHEBI_3647	chlorpromazine	http://purl.obolibrary.org/obo/PR_P21728	D(1A) dopamine receptor (human)
http://purl.obolibrary.org/obo/GO_0007613	"memory"	http://purl.obolibrary.org/obo/CHEBI_3647	Chlorpromazine	http://purl.obolibrary.org/obo/PR_P28223	5-hydroxytryptamine receptor 2A (human)
http://purl.obolibrary.org/obo/GO_0007613	"memory"	http://purl.obolibrary.org/obo/CHEBI_3647	chlorpromazine	http://purl.obolibrary.org/obo/PR_P28223	5-hydroxytryptamine receptor 2A (human)
http://purl.obolibrary.org/obo/GO_0007613	"memory"	http://purl.obolibrary.org/obo/CHEBI_3647	Chlorpromazine	http://purl.obolibrary.org/obo/PR_P35367	histamine H1 receptor (human)
http://purl.obolibrary.org/obo/GO_0007613	"memory"	http://purl.obolibrary.org/obo/CHEBI_3647	chlorpromazine	http://purl.obolibrary.org/obo/PR_P35367	histamine H1 receptor (human)
http://purl.obolibrary.org/obo/GO_0007613	"memory"	http://purl.obolibrary.org/obo/CHEBI_9571	Thiothixene	http://purl.obolibrary.org/obo/PR_P21728	D(1A) dopamine receptor (human)
http://purl.obolibrary.org/obo/GO_0007613	"memory"	http://purl.obolibrary.org/obo/CHEBI_9571	Thiothixene	http://purl.obolibrary.org/obo/PR_P28223	5-hydroxytryptamine receptor 2A (human)
http://purl.obolibrary.org/obo/GO_0007623	"circadian rhythm"	http://purl.obolibrary.org/obo/CHEBI_47780	Clomipramine	http://purl.obolibrary.org/obo/PR_P31645	sodium-dependent serotonin transporter (human)
http://purl.obolibrary.org/obo/GO_0007623	"circadian rhythm"	http://purl.obolibrary.org/obo/CHEBI_47780	clomipramine	http://purl.obolibrary.org/obo/PR_P31645	sodium-dependent serotonin transporter (human)
http://purl.obolibrary.org/obo/GO_0007623	"circadian rhythm"	http://purl.obolibrary.org/obo/CHEBI_175901	gemcitabine	http://purl.obolibrary.org/obo/PR_P04818	thymidylate synthase (human)
http://purl.obolibrary.org/obo/GO_0007623	"circadian rhythm"	http://purl.obolibrary.org/obo/CHEBI_3048	Benztropine	http://purl.obolibrary.org/obo/PR_P31645	sodium-dependent serotonin transporter (human)
http://purl.obolibrary.org/obo/GO_0007623	"circadian rhythm"	http://purl.obolibrary.org/obo/CHEBI_3048	benzatropine	http://purl.obolibrary.org/obo/PR_P31645	sodium-dependent serotonin transporter (human)
http://purl.obolibrary.org/obo/GO_0007623	"circadian rhythm"	http://purl.obolibrary.org/obo/CHEBI_45783	imatinib	http://purl.obolibrary.org/obo/PR_P04629	high affinity nerve growth factor receptor (human)
http://purl.obolibrary.org/obo/GO_0007623	"circadian rhythm"	http://purl.obolibrary.org/obo/CHEBI_3647	Chlorpromazine	http://purl.obolibrary.org/obo/PR_P34969	5-hydroxytryptamine receptor 7 (human)
http://purl.obolibrary.org/obo/GO_0007623	"circadian rhythm"	http://purl.obolibrary.org/obo/CHEBI_3647	chlorpromazine	http://purl.obolibrary.org/obo/PR_P34969	5-hydroxytryptamine receptor 7 (human)
http://purl.obolibrary.org/obo/GO_0007626	"locomotory behavior"	http://purl.obolibrary.org/obo/CHEBI_50667	mercaptopurine	http://purl.obolibrary.org/obo/PR_P00492	hypoxanthine-guanine phosphoribosyltransferase (human)
http://purl.obolibrary.org/obo/GO_0007626	"locomotory behavior"	http://purl.obolibrary.org/obo/CHEBI_34892	nocodazole	http://purl.obolibrary.org/obo/PR_O60760	hematopoietic prostaglandin D synthase (human)
http://purl.obolibrary.org/obo/GO_0007626	"locomotory behavior"	http://purl.obolibrary.org/obo/CHEBI_28487	Reserpine	http://purl.obolibrary.org/obo/PR_Q05940	synaptic vesicular amine transporter (human)
http://purl.obolibrary.org/obo/GO_0007626	"locomotory behavior"	http://purl.obolibrary.org/obo/CHEBI_28487	reserpine	http://purl.obolibrary.org/obo/PR_Q05940	synaptic vesicular amine transporter (human)
http://purl.obolibrary.org/obo/GO_0007626	"locomotory behavior"	http://purl.obolibrary.org/obo/CHEBI_47780	Clomipramine	http://purl.obolibrary.org/obo/PR_P28335	5-hydroxytryptamine receptor 2C (human)
http://purl.obolibrary.org/obo/GO_0007626	"locomotory behavior"	http://purl.obolibrary.org/obo/CHEBI_47780	clomipramine	http://purl.obolibrary.org/obo/PR_P28335	5-hydroxytryptamine receptor 2C (human)
http://purl.obolibrary.org/obo/GO_0007626	"locomotory behavior"	http://purl.obolibrary.org/obo/CHEBI_8461	Promethazine	http://purl.obolibrary.org/obo/PR_P14416	D(2) dopamine receptor (human)
http://purl.obolibrary.org/obo/GO_0007626	"locomotory behavior"	http://purl.obolibrary.org/obo/CHEBI_8461	promethazine	http://purl.obolibrary.org/obo/PR_P14416	D(2) dopamine receptor (human)
http://purl.obolibrary.org/obo/GO_0007626	"locomotory behavior"	http://purl.obolibrary.org/obo/CHEBI_63609	mefloquine	http://purl.obolibrary.org/obo/PR_P29274	adenosine receptor A2a (human)
http://purl.obolibrary.org/obo/GO_0007626	"locomotory behavior"	http://purl.obolibrary.org/obo/CHEBI_63609	Mefloquine	http://purl.obolibrary.org/obo/PR_P29274	adenosine receptor A2a (human)
http://purl.obolibrary.org/obo/GO_0007626	"locomotory behavior"	http://purl.obolibrary.org/obo/CHEBI_9711	triflupromazine	http://purl.obolibrary.org/obo/PR_P14416	D(2) dopamine receptor (human)
http://purl.obolibrary.org/obo/GO_0007626	"locomotory behavior"	http://purl.obolibrary.org/obo/CHEBI_3048	Benztropine	http://purl.obolibrary.org/obo/PR_Q01959	sodium-dependent dopamine transporter (human)
http://purl.obolibrary.org/obo/GO_0007626	"locomotory behavior"	http://purl.obolibrary.org/obo/CHEBI_3048	benzatropine	http://purl.obolibrary.org/obo/PR_Q01959	sodium-dependent dopamine transporter (human)
http://purl.obolibrary.org/obo/GO_0007626	"locomotory behavior"	http://purl.obolibrary.org/obo/CHEBI_9544	thiethylperazine	http://purl.obolibrary.org/obo/PR_P14416	D(2) dopamine receptor (human)
http://purl.obolibrary.org/obo/GO_0007626	"locomotory behavior"	http://purl.obolibrary.org/obo/CHEBI_5123	Fluphenazine	http://purl.obolibrary.org/obo/PR_P28335	5-hydroxytryptamine receptor 2C (human)
http://purl.obolibrary.org/obo/GO_0007626	"locomotory behavior"	http://purl.obolibrary.org/obo/CHEBI_5123	fluphenazine	http://purl.obolibrary.org/obo/PR_P28335	5-hydroxytryptamine receptor 2C (human)
http://purl.obolibrary.org/obo/GO_0007626	"locomotory behavior"	http://purl.obolibrary.org/obo/CHEBI_5123	Fluphenazine	http://purl.obolibrary.org/obo/PR_P14416	D(2) dopamine receptor (human)
http://purl.obolibrary.org/obo/GO_0007626	"locomotory behavior"	http://purl.obolibrary.org/obo/CHEBI_5123	fluphenazine	http://purl.obolibrary.org/obo/PR_P14416	D(2) dopamine receptor (human)
http://purl.obolibrary.org/obo/GO_0007626	"locomotory behavior"	http://purl.obolibrary.org/obo/CHEBI_3647	Chlorpromazine	http://purl.obolibrary.org/obo/PR_P35462	D(3) dopamine receptor (human)
http://purl.obolibrary.org/obo/GO_0007626	"locomotory behavior"	http://purl.obolibrary.org/obo/CHEBI_3647	chlorpromazine	http://purl.obolibrary.org/obo/PR_P35462	D(3) dopamine receptor (human)
http://purl.obolibrary.org/obo/GO_0007626	"locomotory behavior"	http://purl.obolibrary.org/obo/CHEBI_3647	Chlorpromazine	http://purl.obolibrary.org/obo/PR_P14416	D(2) dopamine receptor (human)
http://purl.obolibrary.org/obo/GO_0007626	"locomotory behavior"	http://purl.obolibrary.org/obo/CHEBI_3647	chlorpromazine	http://purl.obolibrary.org/obo/PR_P14416	D(2) dopamine receptor (human)
http://purl.obolibrary.org/obo/GO_0007626	"locomotory behavior"	http://purl.obolibrary.org/obo/CHEBI_3647	Chlorpromazine	http://purl.obolibrary.org/obo/PR_P28335	5-hydroxytryptamine receptor 2C (human)
http://purl.obolibrary.org/obo/GO_0007626	"locomotory behavior"	http://purl.obolibrary.org/obo/CHEBI_3647	chlorpromazine	http://purl.obolibrary.org/obo/PR_P28335	5-hydroxytryptamine receptor 2C (human)
http://purl.obolibrary.org/obo/GO_0007626	"locomotory behavior"	http://purl.obolibrary.org/obo/CHEBI_6532	Loperamide	http://purl.obolibrary.org/obo/PR_P35372	mu-type opioid receptor (human)
http://purl.obolibrary.org/obo/GO_0007626	"locomotory behavior"	http://purl.obolibrary.org/obo/CHEBI_6532	loperamide	http://purl.obolibrary.org/obo/PR_P35372	mu-type opioid receptor (human)
http://purl.obolibrary.org/obo/GO_0007626	"locomotory behavior"	http://purl.obolibrary.org/obo/CHEBI_6532	Loperamide	http://purl.obolibrary.org/obo/PR_P41145	kappa-type opioid receptor (human)
http://purl.obolibrary.org/obo/GO_0007626	"locomotory behavior"	http://purl.obolibrary.org/obo/CHEBI_6532	loperamide	http://purl.obolibrary.org/obo/PR_P41145	kappa-type opioid receptor (human)
http://purl.obolibrary.org/obo/GO_0007626	"locomotory behavior"	http://purl.obolibrary.org/obo/CHEBI_9571	Thiothixene	http://purl.obolibrary.org/obo/PR_P14416	D(2) dopamine receptor (human)
http://purl.obolibrary.org/obo/GO_0007628	"adult walking behavior"	http://purl.obolibrary.org/obo/CHEBI_8461	Promethazine	http://purl.obolibrary.org/obo/PR_P14416	D(2) dopamine receptor (human)
http://purl.obolibrary.org/obo/GO_0007628	"adult walking behavior"	http://purl.obolibrary.org/obo/CHEBI_8461	promethazine	http://purl.obolibrary.org/obo/PR_P14416	D(2) dopamine receptor (human)
http://purl.obolibrary.org/obo/GO_0007628	"adult walking behavior"	http://purl.obolibrary.org/obo/CHEBI_71416	phenazopyridine	http://purl.obolibrary.org/obo/PR_P35498	sodium channel protein type 1 subunit alpha (human)
http://purl.obolibrary.org/obo/GO_0007628	"adult walking behavior"	http://purl.obolibrary.org/obo/CHEBI_2896	astemizole	http://purl.obolibrary.org/obo/PR_P10636	microtubule-associated protein tau (human)
http://purl.obolibrary.org/obo/GO_0007628	"adult walking behavior"	http://purl.obolibrary.org/obo/CHEBI_9711	triflupromazine	http://purl.obolibrary.org/obo/PR_P14416	D(2) dopamine receptor (human)
http://purl.obolibrary.org/obo/GO_0007628	"adult walking behavior"	http://purl.obolibrary.org/obo/CHEBI_9711	triflupromazine	http://purl.obolibrary.org/obo/PR_P21728	D(1A) dopamine receptor (human)
http://purl.obolibrary.org/obo/GO_0007628	"adult walking behavior"	http://purl.obolibrary.org/obo/CHEBI_9544	thiethylperazine	http://purl.obolibrary.org/obo/PR_P14416	D(2) dopamine receptor (human)
http://purl.obolibrary.org/obo/GO_0007628	"adult walking behavior"	http://purl.obolibrary.org/obo/CHEBI_5123	Fluphenazine	http://purl.obolibrary.org/obo/PR_P14416	D(2) dopamine receptor (human)
http://purl.obolibrary.org/obo/GO_0007628	"adult walking behavior"	http://purl.obolibrary.org/obo/CHEBI_5123	fluphenazine	http://purl.obolibrary.org/obo/PR_P14416	D(2) dopamine receptor (human)
http://purl.obolibrary.org/obo/GO_0007628	"adult walking behavior"	http://purl.obolibrary.org/obo/CHEBI_5123	Fluphenazine	http://purl.obolibrary.org/obo/PR_P21728	D(1A) dopamine receptor (human)
http://purl.obolibrary.org/obo/GO_0007628	"adult walking behavior"	http://purl.obolibrary.org/obo/CHEBI_5123	fluphenazine	http://purl.obolibrary.org/obo/PR_P21728	D(1A) dopamine receptor (human)
http://purl.obolibrary.org/obo/GO_0007628	"adult walking behavior"	http://purl.obolibrary.org/obo/CHEBI_3647	Chlorpromazine	http://purl.obolibrary.org/obo/PR_P14416	D(2) dopamine receptor (human)
http://purl.obolibrary.org/obo/GO_0007628	"adult walking behavior"	http://purl.obolibrary.org/obo/CHEBI_3647	chlorpromazine	http://purl.obolibrary.org/obo/PR_P14416	D(2) dopamine receptor (human)
http://purl.obolibrary.org/obo/GO_0007628	"adult walking behavior"	http://purl.obolibrary.org/obo/CHEBI_3647	Chlorpromazine	http://purl.obolibrary.org/obo/PR_P21728	D(1A) dopamine receptor (human)
http://purl.obolibrary.org/obo/GO_0007628	"adult walking behavior"	http://purl.obolibrary.org/obo/CHEBI_3647	chlorpromazine	http://purl.obolibrary.org/obo/PR_P21728	D(1A) dopamine receptor (human)
http://purl.obolibrary.org/obo/GO_0007628	"adult walking behavior"	http://purl.obolibrary.org/obo/CHEBI_6532	Loperamide	http://purl.obolibrary.org/obo/PR_O00555	voltage-dependent P/Q-type calcium channel subunit alpha-1A (human)
http://purl.obolibrary.org/obo/GO_0007628	"adult walking behavior"	http://purl.obolibrary.org/obo/CHEBI_6532	loperamide	http://purl.obolibrary.org/obo/PR_O00555	voltage-dependent P/Q-type calcium channel subunit alpha-1A (human)
http://purl.obolibrary.org/obo/GO_0007628	"adult walking behavior"	http://purl.obolibrary.org/obo/CHEBI_9571	Thiothixene	http://purl.obolibrary.org/obo/PR_P14416	D(2) dopamine receptor (human)
http://purl.obolibrary.org/obo/GO_0007628	"adult walking behavior"	http://purl.obolibrary.org/obo/CHEBI_9571	Thiothixene	http://purl.obolibrary.org/obo/PR_P21728	D(1A) dopamine receptor (human)
http://purl.obolibrary.org/obo/GO_0008283	"cell population proliferation"	http://purl.obolibrary.org/obo/CHEBI_49375	dasatinib (anhydrous)	http://purl.obolibrary.org/obo/PR_P12931	proto-oncogene tyrosine-protein kinase Src (human)
http://purl.obolibrary.org/obo/GO_0008283	"cell population proliferation"	http://purl.obolibrary.org/obo/CHEBI_49375	dasatinib (anhydrous)	http://purl.obolibrary.org/obo/PR_Q9NYL2	mitogen-activated protein kinase kinase kinase 20 (human)
http://purl.obolibrary.org/obo/GO_0008283	"cell population proliferation"	http://purl.obolibrary.org/obo/CHEBI_8461	Promethazine	http://purl.obolibrary.org/obo/PR_P08173	muscarinic acetylcholine receptor M4 (human)
http://purl.obolibrary.org/obo/GO_0008283	"cell population proliferation"	http://purl.obolibrary.org/obo/CHEBI_8461	promethazine	http://purl.obolibrary.org/obo/PR_P08173	muscarinic acetylcholine receptor M4 (human)
http://purl.obolibrary.org/obo/GO_0008283	"cell population proliferation"	http://purl.obolibrary.org/obo/CHEBI_8461	Promethazine	http://purl.obolibrary.org/obo/PR_P08912	muscarinic acetylcholine receptor M5 (human)
http://purl.obolibrary.org/obo/GO_0008283	"cell population proliferation"	http://purl.obolibrary.org/obo/CHEBI_8461	promethazine	http://purl.obolibrary.org/obo/PR_P08912	muscarinic acetylcholine receptor M5 (human)
http://purl.obolibrary.org/obo/GO_0008283	"cell population proliferation"	http://purl.obolibrary.org/obo/CHEBI_8461	Promethazine	http://purl.obolibrary.org/obo/PR_P11229	muscarinic acetylcholine receptor M1 (human)
http://purl.obolibrary.org/obo/GO_0008283	"cell population proliferation"	http://purl.obolibrary.org/obo/CHEBI_8461	promethazine	http://purl.obolibrary.org/obo/PR_P11229	muscarinic acetylcholine receptor M1 (human)
http://purl.obolibrary.org/obo/GO_0008283	"cell population proliferation"	http://purl.obolibrary.org/obo/CHEBI_8461	Promethazine	http://purl.obolibrary.org/obo/PR_P20309	muscarinic acetylcholine receptor M3 (human)
http://purl.obolibrary.org/obo/GO_0008283	"cell population proliferation"	http://purl.obolibrary.org/obo/CHEBI_8461	promethazine	http://purl.obolibrary.org/obo/PR_P20309	muscarinic acetylcholine receptor M3 (human)
http://purl.obolibrary.org/obo/GO_0008283	"cell population proliferation"	http://purl.obolibrary.org/obo/CHEBI_41774	Tamoxifen	http://purl.obolibrary.org/obo/PR_P10275	androgen receptor (human)
http://purl.obolibrary.org/obo/GO_0008283	"cell population proliferation"	http://purl.obolibrary.org/obo/CHEBI_41774	tamoxifen	http://purl.obolibrary.org/obo/PR_P10275	androgen receptor (human)
http://purl.obolibrary.org/obo/GO_0008283	"cell population proliferation"	http://purl.obolibrary.org/obo/CHEBI_5938	Interferon beta-1b	http://purl.obolibrary.org/obo/PR_P48551	interferon alpha/beta receptor 2 (human)
http://purl.obolibrary.org/obo/GO_0008283	"cell population proliferation"	http://purl.obolibrary.org/obo/CHEBI_9711	triflupromazine	http://purl.obolibrary.org/obo/PR_P11229	muscarinic acetylcholine receptor M1 (human)
http://purl.obolibrary.org/obo/GO_0008283	"cell population proliferation"	http://purl.obolibrary.org/obo/CHEBI_175901	gemcitabine	http://purl.obolibrary.org/obo/PR_P04818	thymidylate synthase (human)
http://purl.obolibrary.org/obo/GO_0008283	"cell population proliferation"	http://purl.obolibrary.org/obo/CHEBI_3048	Benztropine	http://purl.obolibrary.org/obo/PR_P11229	muscarinic acetylcholine receptor M1 (human)
http://purl.obolibrary.org/obo/GO_0008283	"cell population proliferation"	http://purl.obolibrary.org/obo/CHEBI_3048	benzatropine	http://purl.obolibrary.org/obo/PR_P11229	muscarinic acetylcholine receptor M1 (human)
http://purl.obolibrary.org/obo/GO_0008283	"cell population proliferation"	http://purl.obolibrary.org/obo/CHEBI_45783	imatinib	http://purl.obolibrary.org/obo/PR_P07333	macrophage colony-stimulating factor 1 receptor (human)
http://purl.obolibrary.org/obo/GO_0008283	"cell population proliferation"	http://purl.obolibrary.org/obo/CHEBI_5123	Fluphenazine	http://purl.obolibrary.org/obo/PR_P10275	androgen receptor (human)
http://purl.obolibrary.org/obo/GO_0008283	"cell population proliferation"	http://purl.obolibrary.org/obo/CHEBI_5123	fluphenazine	http://purl.obolibrary.org/obo/PR_P10275	androgen receptor (human)
http://purl.obolibrary.org/obo/GO_0008283	"cell population proliferation"	http://purl.obolibrary.org/obo/CHEBI_338412	(-)-anisomycin	http://purl.obolibrary.org/obo/PR_P62750	60S ribosomal protein L23a (human)
http://purl.obolibrary.org/obo/GO_0008283	"cell population proliferation"	http://purl.obolibrary.org/obo/CHEBI_3647	Chlorpromazine	http://purl.obolibrary.org/obo/PR_P08908	5-hydroxytryptamine receptor 1A (human)
http://purl.obolibrary.org/obo/GO_0008283	"cell population proliferation"	http://purl.obolibrary.org/obo/CHEBI_3647	chlorpromazine	http://purl.obolibrary.org/obo/PR_P08908	5-hydroxytryptamine receptor 1A (human)
http://purl.obolibrary.org/obo/GO_0008283	"cell population proliferation"	http://purl.obolibrary.org/obo/CHEBI_3647	Chlorpromazine	http://purl.obolibrary.org/obo/PR_P11229	muscarinic acetylcholine receptor M1 (human)
http://purl.obolibrary.org/obo/GO_0008283	"cell population proliferation"	http://purl.obolibrary.org/obo/CHEBI_3647	chlorpromazine	http://purl.obolibrary.org/obo/PR_P11229	muscarinic acetylcholine receptor M1 (human)
http://purl.obolibrary.org/obo/GO_0008283	"cell population proliferation"	http://purl.obolibrary.org/obo/CHEBI_3647	Chlorpromazine	http://purl.obolibrary.org/obo/PR_P20309	muscarinic acetylcholine receptor M3 (human)
http://purl.obolibrary.org/obo/GO_0008283	"cell population proliferation"	http://purl.obolibrary.org/obo/CHEBI_3647	chlorpromazine	http://purl.obolibrary.org/obo/PR_P20309	muscarinic acetylcholine receptor M3 (human)
http://purl.obolibrary.org/obo/GO_0008283	"cell population proliferation"	http://purl.obolibrary.org/obo/CHEBI_3647	Chlorpromazine	http://purl.obolibrary.org/obo/PR_P35368	alpha-1B adrenergic receptor (human)
http://purl.obolibrary.org/obo/GO_0008283	"cell population proliferation"	http://purl.obolibrary.org/obo/CHEBI_3647	chlorpromazine	http://purl.obolibrary.org/obo/PR_P35368	alpha-1B adrenergic receptor (human)
http://purl.obolibrary.org/obo/GO_0008283	"cell population proliferation"	http://purl.obolibrary.org/obo/CHEBI_85010	eltrombopag	http://purl.obolibrary.org/obo/PR_P40238	thrombopoietin receptor (human)
http://purl.obolibrary.org/obo/GO_0008283	"cell population proliferation"	http://purl.obolibrary.org/obo/CHEBI_145372	gilteritinib	http://purl.obolibrary.org/obo/PR_Q9UM73	ALK tyrosine kinase receptor (human)
http://purl.obolibrary.org/obo/GO_0008284	"positive regulation of cell population proliferation"	http://purl.obolibrary.org/obo/CHEBI_28487	Reserpine	http://purl.obolibrary.org/obo/PR_O15392	baculoviral IAP repeat-containing protein 5 (human)
http://purl.obolibrary.org/obo/GO_0008284	"positive regulation of cell population proliferation"	http://purl.obolibrary.org/obo/CHEBI_28487	reserpine	http://purl.obolibrary.org/obo/PR_O15392	baculoviral IAP repeat-containing protein 5 (human)
http://purl.obolibrary.org/obo/GO_0008284	"positive regulation of cell population proliferation"	http://purl.obolibrary.org/obo/CHEBI_47780	Clomipramine	http://purl.obolibrary.org/obo/PR_P28223	5-hydroxytryptamine receptor 2A (human)
http://purl.obolibrary.org/obo/GO_0008284	"positive regulation of cell population proliferation"	http://purl.obolibrary.org/obo/CHEBI_47780	clomipramine	http://purl.obolibrary.org/obo/PR_P28223	5-hydroxytryptamine receptor 2A (human)
http://purl.obolibrary.org/obo/GO_0008284	"positive regulation of cell population proliferation"	http://purl.obolibrary.org/obo/CHEBI_47780	Clomipramine	http://purl.obolibrary.org/obo/PR_P41595	5-hydroxytryptamine receptor 2B (human)
http://purl.obolibrary.org/obo/GO_0008284	"positive regulation of cell population proliferation"	http://purl.obolibrary.org/obo/CHEBI_47780	clomipramine	http://purl.obolibrary.org/obo/PR_P41595	5-hydroxytryptamine receptor 2B (human)
http://purl.obolibrary.org/obo/GO_0008284	"positive regulation of cell population proliferation"	http://purl.obolibrary.org/obo/CHEBI_49375	dasatinib (anhydrous)	http://purl.obolibrary.org/obo/PR_P07948	tyrosine-protein kinase Lyn (human)
http://purl.obolibrary.org/obo/GO_0008284	"positive regulation of cell population proliferation"	http://purl.obolibrary.org/obo/CHEBI_49375	dasatinib (anhydrous)	http://purl.obolibrary.org/obo/PR_P09619	platelet-derived growth factor receptor beta (human)
http://purl.obolibrary.org/obo/GO_0008284	"positive regulation of cell population proliferation"	http://purl.obolibrary.org/obo/CHEBI_49375	dasatinib (anhydrous)	http://purl.obolibrary.org/obo/PR_P10721	mast/stem cell growth factor receptor Kit (human)
http://purl.obolibrary.org/obo/GO_0008284	"positive regulation of cell population proliferation"	http://purl.obolibrary.org/obo/CHEBI_8461	Promethazine	http://purl.obolibrary.org/obo/PR_P11229	muscarinic acetylcholine receptor M1 (human)
http://purl.obolibrary.org/obo/GO_0008284	"positive regulation of cell population proliferation"	http://purl.obolibrary.org/obo/CHEBI_8461	promethazine	http://purl.obolibrary.org/obo/PR_P11229	muscarinic acetylcholine receptor M1 (human)
http://purl.obolibrary.org/obo/GO_0008284	"positive regulation of cell population proliferation"	http://purl.obolibrary.org/obo/CHEBI_41774	Tamoxifen	http://purl.obolibrary.org/obo/PR_P10275	androgen receptor (human)
http://purl.obolibrary.org/obo/GO_0008284	"positive regulation of cell population proliferation"	http://purl.obolibrary.org/obo/CHEBI_41774	tamoxifen	http://purl.obolibrary.org/obo/PR_P10275	androgen receptor (human)
http://purl.obolibrary.org/obo/GO_0008284	"positive regulation of cell population proliferation"	http://purl.obolibrary.org/obo/CHEBI_9711	triflupromazine	http://purl.obolibrary.org/obo/PR_P11229	muscarinic acetylcholine receptor M1 (human)
http://purl.obolibrary.org/obo/GO_0008284	"positive regulation of cell population proliferation"	http://purl.obolibrary.org/obo/CHEBI_9711	triflupromazine	http://purl.obolibrary.org/obo/PR_P41595	5-hydroxytryptamine receptor 2B (human)
http://purl.obolibrary.org/obo/GO_0008284	"positive regulation of cell population proliferation"	http://purl.obolibrary.org/obo/CHEBI_3048	Benztropine	http://purl.obolibrary.org/obo/PR_P11229	muscarinic acetylcholine receptor M1 (human)
http://purl.obolibrary.org/obo/GO_0008284	"positive regulation of cell population proliferation"	http://purl.obolibrary.org/obo/CHEBI_3048	benzatropine	http://purl.obolibrary.org/obo/PR_P11229	muscarinic acetylcholine receptor M1 (human)
http://purl.obolibrary.org/obo/GO_0008284	"positive regulation of cell population proliferation"	http://purl.obolibrary.org/obo/CHEBI_45783	imatinib	http://purl.obolibrary.org/obo/PR_P07333	macrophage colony-stimulating factor 1 receptor (human)
http://purl.obolibrary.org/obo/GO_0008284	"positive regulation of cell population proliferation"	http://purl.obolibrary.org/obo/CHEBI_45783	imatinib	http://purl.obolibrary.org/obo/PR_P09619	platelet-derived growth factor receptor beta (human)
http://purl.obolibrary.org/obo/GO_0008284	"positive regulation of cell population proliferation"	http://purl.obolibrary.org/obo/CHEBI_45783	imatinib	http://purl.obolibrary.org/obo/PR_P10721	mast/stem cell growth factor receptor Kit (human)
http://purl.obolibrary.org/obo/GO_0008284	"positive regulation of cell population proliferation"	http://purl.obolibrary.org/obo/CHEBI_45783	imatinib	http://purl.obolibrary.org/obo/PR_P16234	platelet-derived growth factor receptor alpha (human)
http://purl.obolibrary.org/obo/GO_0008284	"positive regulation of cell population proliferation"	http://purl.obolibrary.org/obo/CHEBI_9168	sirolimus	http://purl.obolibrary.org/obo/PR_P09038	fibroblast growth factor 2 (human)
http://purl.obolibrary.org/obo/GO_0008284	"positive regulation of cell population proliferation"	http://purl.obolibrary.org/obo/CHEBI_5123	Fluphenazine	http://purl.obolibrary.org/obo/PR_P10275	androgen receptor (human)
http://purl.obolibrary.org/obo/GO_0008284	"positive regulation of cell population proliferation"	http://purl.obolibrary.org/obo/CHEBI_5123	fluphenazine	http://purl.obolibrary.org/obo/PR_P10275	androgen receptor (human)
http://purl.obolibrary.org/obo/GO_0008284	"positive regulation of cell population proliferation"	http://purl.obolibrary.org/obo/CHEBI_5123	Fluphenazine	http://purl.obolibrary.org/obo/PR_P28223	5-hydroxytryptamine receptor 2A (human)
http://purl.obolibrary.org/obo/GO_0008284	"positive regulation of cell population proliferation"	http://purl.obolibrary.org/obo/CHEBI_5123	fluphenazine	http://purl.obolibrary.org/obo/PR_P28223	5-hydroxytryptamine receptor 2A (human)
http://purl.obolibrary.org/obo/GO_0008284	"positive regulation of cell population proliferation"	http://purl.obolibrary.org/obo/CHEBI_52172	nilotinib	http://purl.obolibrary.org/obo/PR_P10721	mast/stem cell growth factor receptor Kit (human)
http://purl.obolibrary.org/obo/GO_0008284	"positive regulation of cell population proliferation"	http://purl.obolibrary.org/obo/CHEBI_3647	Chlorpromazine	http://purl.obolibrary.org/obo/PR_P35462	D(3) dopamine receptor (human)
http://purl.obolibrary.org/obo/GO_0008284	"positive regulation of cell population proliferation"	http://purl.obolibrary.org/obo/CHEBI_3647	chlorpromazine	http://purl.obolibrary.org/obo/PR_P35462	D(3) dopamine receptor (human)
http://purl.obolibrary.org/obo/GO_0008284	"positive regulation of cell population proliferation"	http://purl.obolibrary.org/obo/CHEBI_3647	Chlorpromazine	http://purl.obolibrary.org/obo/PR_P08908	5-hydroxytryptamine receptor 1A (human)
http://purl.obolibrary.org/obo/GO_0008284	"positive regulation of cell population proliferation"	http://purl.obolibrary.org/obo/CHEBI_3647	chlorpromazine	http://purl.obolibrary.org/obo/PR_P08908	5-hydroxytryptamine receptor 1A (human)
http://purl.obolibrary.org/obo/GO_0008284	"positive regulation of cell population proliferation"	http://purl.obolibrary.org/obo/CHEBI_3647	Chlorpromazine	http://purl.obolibrary.org/obo/PR_P11229	muscarinic acetylcholine receptor M1 (human)
http://purl.obolibrary.org/obo/GO_0008284	"positive regulation of cell population proliferation"	http://purl.obolibrary.org/obo/CHEBI_3647	chlorpromazine	http://purl.obolibrary.org/obo/PR_P11229	muscarinic acetylcholine receptor M1 (human)
http://purl.obolibrary.org/obo/GO_0008284	"positive regulation of cell population proliferation"	http://purl.obolibrary.org/obo/CHEBI_3647	Chlorpromazine	http://purl.obolibrary.org/obo/PR_P28223	5-hydroxytryptamine receptor 2A (human)
http://purl.obolibrary.org/obo/GO_0008284	"positive regulation of cell population proliferation"	http://purl.obolibrary.org/obo/CHEBI_3647	chlorpromazine	http://purl.obolibrary.org/obo/PR_P28223	5-hydroxytryptamine receptor 2A (human)
http://purl.obolibrary.org/obo/GO_0008284	"positive regulation of cell population proliferation"	http://purl.obolibrary.org/obo/CHEBI_9571	Thiothixene	http://purl.obolibrary.org/obo/PR_P28223	5-hydroxytryptamine receptor 2A (human)
http://purl.obolibrary.org/obo/GO_0008284	"positive regulation of cell population proliferation"	http://purl.obolibrary.org/obo/CHEBI_135466	nafamostat	http://purl.obolibrary.org/obo/PR_P00734	prothrombin (human)
http://purl.obolibrary.org/obo/GO_0008284	"positive regulation of cell population proliferation"	http://purl.obolibrary.org/obo/CHEBI_145372	gilteritinib	http://purl.obolibrary.org/obo/PR_P36888	receptor-type tyrosine-protein kinase FLT3 (human)
http://purl.obolibrary.org/obo/GO_0008285	"negative regulation of cell population proliferation"	http://purl.obolibrary.org/obo/CHEBI_49375	dasatinib (anhydrous)	http://purl.obolibrary.org/obo/PR_P07948	tyrosine-protein kinase Lyn (human)
http://purl.obolibrary.org/obo/GO_0008285	"negative regulation of cell population proliferation"	http://purl.obolibrary.org/obo/CHEBI_49375	dasatinib (anhydrous)	http://purl.obolibrary.org/obo/PR_P41240	tyrosine-protein kinase CSK (human)
http://purl.obolibrary.org/obo/GO_0008285	"negative regulation of cell population proliferation"	http://purl.obolibrary.org/obo/CHEBI_49375	dasatinib (anhydrous)	http://purl.obolibrary.org/obo/PR_P42685	tyrosine-protein kinase FRK (human)
http://purl.obolibrary.org/obo/GO_0008285	"negative regulation of cell population proliferation"	http://purl.obolibrary.org/obo/CHEBI_8461	Promethazine	http://purl.obolibrary.org/obo/PR_P14416	D(2) dopamine receptor (human)
http://purl.obolibrary.org/obo/GO_0008285	"negative regulation of cell population proliferation"	http://purl.obolibrary.org/obo/CHEBI_8461	promethazine	http://purl.obolibrary.org/obo/PR_P14416	D(2) dopamine receptor (human)
http://purl.obolibrary.org/obo/GO_0008285	"negative regulation of cell population proliferation"	http://purl.obolibrary.org/obo/CHEBI_63609	mefloquine	http://purl.obolibrary.org/obo/PR_P29274	adenosine receptor A2a (human)
http://purl.obolibrary.org/obo/GO_0008285	"negative regulation of cell population proliferation"	http://purl.obolibrary.org/obo/CHEBI_63609	Mefloquine	http://purl.obolibrary.org/obo/PR_P29274	adenosine receptor A2a (human)
http://purl.obolibrary.org/obo/GO_0008285	"negative regulation of cell population proliferation"	http://purl.obolibrary.org/obo/CHEBI_90227	selumetinib	http://purl.obolibrary.org/obo/PR_Q02750	dual specificity mitogen-activated protein kinase kinase 1 (human)
http://purl.obolibrary.org/obo/GO_0008285	"negative regulation of cell population proliferation"	http://purl.obolibrary.org/obo/CHEBI_41774	Tamoxifen	http://purl.obolibrary.org/obo/PR_P10275	androgen receptor (human)
http://purl.obolibrary.org/obo/GO_0008285	"negative regulation of cell population proliferation"	http://purl.obolibrary.org/obo/CHEBI_41774	tamoxifen	http://purl.obolibrary.org/obo/PR_P10275	androgen receptor (human)
http://purl.obolibrary.org/obo/GO_0008285	"negative regulation of cell population proliferation"	http://purl.obolibrary.org/obo/CHEBI_9711	triflupromazine	http://purl.obolibrary.org/obo/PR_P14416	D(2) dopamine receptor (human)
http://purl.obolibrary.org/obo/GO_0008285	"negative regulation of cell population proliferation"	http://purl.obolibrary.org/obo/CHEBI_45783	imatinib	http://purl.obolibrary.org/obo/PR_P04629	high affinity nerve growth factor receptor (human)
http://purl.obolibrary.org/obo/GO_0008285	"negative regulation of cell population proliferation"	http://purl.obolibrary.org/obo/CHEBI_45783	imatinib	http://purl.obolibrary.org/obo/PR_P07333	macrophage colony-stimulating factor 1 receptor (human)
http://purl.obolibrary.org/obo/GO_0008285	"negative regulation of cell population proliferation"	http://purl.obolibrary.org/obo/CHEBI_45783	imatinib	http://purl.obolibrary.org/obo/PR_Q08345	epithelial discoidin domain-containing receptor 1 (human)
http://purl.obolibrary.org/obo/GO_0008285	"negative regulation of cell population proliferation"	http://purl.obolibrary.org/obo/CHEBI_9544	thiethylperazine	http://purl.obolibrary.org/obo/PR_P14416	D(2) dopamine receptor (human)
http://purl.obolibrary.org/obo/GO_0008285	"negative regulation of cell population proliferation"	http://purl.obolibrary.org/obo/CHEBI_9168	sirolimus	http://purl.obolibrary.org/obo/PR_P09038	fibroblast growth factor 2 (human)
http://purl.obolibrary.org/obo/GO_0008285	"negative regulation of cell population proliferation"	http://purl.obolibrary.org/obo/CHEBI_5123	Fluphenazine	http://purl.obolibrary.org/obo/PR_P10275	androgen receptor (human)
http://purl.obolibrary.org/obo/GO_0008285	"negative regulation of cell population proliferation"	http://purl.obolibrary.org/obo/CHEBI_5123	fluphenazine	http://purl.obolibrary.org/obo/PR_P10275	androgen receptor (human)
http://purl.obolibrary.org/obo/GO_0008285	"negative regulation of cell population proliferation"	http://purl.obolibrary.org/obo/CHEBI_5123	Fluphenazine	http://purl.obolibrary.org/obo/PR_P14416	D(2) dopamine receptor (human)
http://purl.obolibrary.org/obo/GO_0008285	"negative regulation of cell population proliferation"	http://purl.obolibrary.org/obo/CHEBI_5123	fluphenazine	http://purl.obolibrary.org/obo/PR_P14416	D(2) dopamine receptor (human)
http://purl.obolibrary.org/obo/GO_0008285	"negative regulation of cell population proliferation"	http://purl.obolibrary.org/obo/CHEBI_3647	Chlorpromazine	http://purl.obolibrary.org/obo/PR_P14416	D(2) dopamine receptor (human)
http://purl.obolibrary.org/obo/GO_0008285	"negative regulation of cell population proliferation"	http://purl.obolibrary.org/obo/CHEBI_3647	chlorpromazine	http://purl.obolibrary.org/obo/PR_P14416	D(2) dopamine receptor (human)
http://purl.obolibrary.org/obo/GO_0008285	"negative regulation of cell population proliferation"	http://purl.obolibrary.org/obo/CHEBI_3647	Chlorpromazine	http://purl.obolibrary.org/obo/PR_P35348	alpha-1A adrenergic receptor (human)
http://purl.obolibrary.org/obo/GO_0008285	"negative regulation of cell population proliferation"	http://purl.obolibrary.org/obo/CHEBI_3647	chlorpromazine	http://purl.obolibrary.org/obo/PR_P35348	alpha-1A adrenergic receptor (human)
http://purl.obolibrary.org/obo/GO_0008285	"negative regulation of cell population proliferation"	http://purl.obolibrary.org/obo/CHEBI_6532	Loperamide	http://purl.obolibrary.org/obo/PR_P35372	mu-type opioid receptor (human)
http://purl.obolibrary.org/obo/GO_0008285	"negative regulation of cell population proliferation"	http://purl.obolibrary.org/obo/CHEBI_6532	loperamide	http://purl.obolibrary.org/obo/PR_P35372	mu-type opioid receptor (human)
http://purl.obolibrary.org/obo/GO_0008285	"negative regulation of cell population proliferation"	http://purl.obolibrary.org/obo/CHEBI_75991	trametinib dimethyl sulfoxide	http://purl.obolibrary.org/obo/PR_Q02750	dual specificity mitogen-activated protein kinase kinase 1 (human)
http://purl.obolibrary.org/obo/GO_0008285	"negative regulation of cell population proliferation"	http://purl.obolibrary.org/obo/CHEBI_9571	Thiothixene	http://purl.obolibrary.org/obo/PR_P14416	D(2) dopamine receptor (human)
http://purl.obolibrary.org/obo/GO_0008360	"regulation of cell shape"	http://purl.obolibrary.org/obo/CHEBI_49375	dasatinib (anhydrous)	http://purl.obolibrary.org/obo/PR_P06241	tyrosine-protein kinase Fyn (human)
http://purl.obolibrary.org/obo/GO_0008360	"regulation of cell shape"	http://purl.obolibrary.org/obo/CHEBI_49375	dasatinib (anhydrous)	http://purl.obolibrary.org/obo/PR_P09769	tyrosine-protein kinase Fgr (human)
http://purl.obolibrary.org/obo/GO_0008360	"regulation of cell shape"	http://purl.obolibrary.org/obo/CHEBI_49375	dasatinib (anhydrous)	http://purl.obolibrary.org/obo/PR_P10721	mast/stem cell growth factor receptor Kit (human)
http://purl.obolibrary.org/obo/GO_0008360	"regulation of cell shape"	http://purl.obolibrary.org/obo/CHEBI_6888	6alpha-methylprednisolone	http://purl.obolibrary.org/obo/PR_P04083	annexin A1 (human)
http://purl.obolibrary.org/obo/GO_0008360	"regulation of cell shape"	http://purl.obolibrary.org/obo/CHEBI_6888	Methylprednisolone	http://purl.obolibrary.org/obo/PR_P04083	annexin A1 (human)
http://purl.obolibrary.org/obo/GO_0008360	"regulation of cell shape"	http://purl.obolibrary.org/obo/CHEBI_45783	imatinib	http://purl.obolibrary.org/obo/PR_P07333	macrophage colony-stimulating factor 1 receptor (human)
http://purl.obolibrary.org/obo/GO_0008360	"regulation of cell shape"	http://purl.obolibrary.org/obo/CHEBI_45783	imatinib	http://purl.obolibrary.org/obo/PR_P10721	mast/stem cell growth factor receptor Kit (human)
http://purl.obolibrary.org/obo/GO_0008360	"regulation of cell shape"	http://purl.obolibrary.org/obo/CHEBI_52172	nilotinib	http://purl.obolibrary.org/obo/PR_P10721	mast/stem cell growth factor receptor Kit (human)
http://purl.obolibrary.org/obo/GO_0008360	"regulation of cell shape"	http://purl.obolibrary.org/obo/CHEBI_135466	nafamostat	http://purl.obolibrary.org/obo/PR_P00734	prothrombin (human)
http://purl.obolibrary.org/obo/GO_0008360	"regulation of cell shape"	http://purl.obolibrary.org/obo/CHEBI_135466	nafamostat	http://purl.obolibrary.org/obo/PR_P05362	intercellular adhesion molecule 1 (human)
http://purl.obolibrary.org/obo/GO_0008542	"visual learning"	http://purl.obolibrary.org/obo/CHEBI_49375	dasatinib (anhydrous)	http://purl.obolibrary.org/obo/PR_P10721	mast/stem cell growth factor receptor Kit (human)
http://purl.obolibrary.org/obo/GO_0008542	"visual learning"	http://purl.obolibrary.org/obo/CHEBI_8461	Promethazine	http://purl.obolibrary.org/obo/PR_P14416	D(2) dopamine receptor (human)
http://purl.obolibrary.org/obo/GO_0008542	"visual learning"	http://purl.obolibrary.org/obo/CHEBI_8461	promethazine	http://purl.obolibrary.org/obo/PR_P14416	D(2) dopamine receptor (human)
http://purl.obolibrary.org/obo/GO_0008542	"visual learning"	http://purl.obolibrary.org/obo/CHEBI_8461	Promethazine	http://purl.obolibrary.org/obo/PR_P25021	histamine H2 receptor (human)
http://purl.obolibrary.org/obo/GO_0008542	"visual learning"	http://purl.obolibrary.org/obo/CHEBI_8461	promethazine	http://purl.obolibrary.org/obo/PR_P25021	histamine H2 receptor (human)
http://purl.obolibrary.org/obo/GO_0008542	"visual learning"	http://purl.obolibrary.org/obo/CHEBI_8461	Promethazine	http://purl.obolibrary.org/obo/PR_P35367	histamine H1 receptor (human)
http://purl.obolibrary.org/obo/GO_0008542	"visual learning"	http://purl.obolibrary.org/obo/CHEBI_8461	promethazine	http://purl.obolibrary.org/obo/PR_P35367	histamine H1 receptor (human)
http://purl.obolibrary.org/obo/GO_0008542	"visual learning"	http://purl.obolibrary.org/obo/CHEBI_2896	astemizole	http://purl.obolibrary.org/obo/PR_P35367	histamine H1 receptor (human)
http://purl.obolibrary.org/obo/GO_0008542	"visual learning"	http://purl.obolibrary.org/obo/CHEBI_472805	ouabain	http://purl.obolibrary.org/obo/PR_P13637	sodium/potassium-transporting ATPase subunit alpha-3 (human)
http://purl.obolibrary.org/obo/GO_0008542	"visual learning"	http://purl.obolibrary.org/obo/CHEBI_472805	ouabain	http://purl.obolibrary.org/obo/PR_P50993	sodium/potassium-transporting ATPase subunit alpha-2 (human)
http://purl.obolibrary.org/obo/GO_0008542	"visual learning"	http://purl.obolibrary.org/obo/CHEBI_68478	everolimus	http://purl.obolibrary.org/obo/PR_P42345	serine/threonine-protein kinase mTOR (human)
http://purl.obolibrary.org/obo/GO_0008542	"visual learning"	http://purl.obolibrary.org/obo/CHEBI_9711	triflupromazine	http://purl.obolibrary.org/obo/PR_P14416	D(2) dopamine receptor (human)
http://purl.obolibrary.org/obo/GO_0008542	"visual learning"	http://purl.obolibrary.org/obo/CHEBI_9711	triflupromazine	http://purl.obolibrary.org/obo/PR_P21728	D(1A) dopamine receptor (human)
http://purl.obolibrary.org/obo/GO_0008542	"visual learning"	http://purl.obolibrary.org/obo/CHEBI_3048	Benztropine	http://purl.obolibrary.org/obo/PR_P35367	histamine H1 receptor (human)
http://purl.obolibrary.org/obo/GO_0008542	"visual learning"	http://purl.obolibrary.org/obo/CHEBI_3048	benzatropine	http://purl.obolibrary.org/obo/PR_P35367	histamine H1 receptor (human)
http://purl.obolibrary.org/obo/GO_0008542	"visual learning"	http://purl.obolibrary.org/obo/CHEBI_45783	imatinib	http://purl.obolibrary.org/obo/PR_P10721	mast/stem cell growth factor receptor Kit (human)
http://purl.obolibrary.org/obo/GO_0008542	"visual learning"	http://purl.obolibrary.org/obo/CHEBI_9544	thiethylperazine	http://purl.obolibrary.org/obo/PR_P14416	D(2) dopamine receptor (human)
http://purl.obolibrary.org/obo/GO_0008542	"visual learning"	http://purl.obolibrary.org/obo/CHEBI_9168	sirolimus	http://purl.obolibrary.org/obo/PR_P42345	serine/threonine-protein kinase mTOR (human)
http://purl.obolibrary.org/obo/GO_0008542	"visual learning"	http://purl.obolibrary.org/obo/CHEBI_5123	Fluphenazine	http://purl.obolibrary.org/obo/PR_P14416	D(2) dopamine receptor (human)
http://purl.obolibrary.org/obo/GO_0008542	"visual learning"	http://purl.obolibrary.org/obo/CHEBI_5123	fluphenazine	http://purl.obolibrary.org/obo/PR_P14416	D(2) dopamine receptor (human)
http://purl.obolibrary.org/obo/GO_0008542	"visual learning"	http://purl.obolibrary.org/obo/CHEBI_5123	Fluphenazine	http://purl.obolibrary.org/obo/PR_P21728	D(1A) dopamine receptor (human)
http://purl.obolibrary.org/obo/GO_0008542	"visual learning"	http://purl.obolibrary.org/obo/CHEBI_5123	fluphenazine	http://purl.obolibrary.org/obo/PR_P21728	D(1A) dopamine receptor (human)
http://purl.obolibrary.org/obo/GO_0008542	"visual learning"	http://purl.obolibrary.org/obo/CHEBI_52172	nilotinib	http://purl.obolibrary.org/obo/PR_P10721	mast/stem cell growth factor receptor Kit (human)
http://purl.obolibrary.org/obo/GO_0008542	"visual learning"	http://purl.obolibrary.org/obo/CHEBI_3647	Chlorpromazine	http://purl.obolibrary.org/obo/PR_P35462	D(3) dopamine receptor (human)
http://purl.obolibrary.org/obo/GO_0008542	"visual learning"	http://purl.obolibrary.org/obo/CHEBI_3647	chlorpromazine	http://purl.obolibrary.org/obo/PR_P35462	D(3) dopamine receptor (human)
http://purl.obolibrary.org/obo/GO_0008542	"visual learning"	http://purl.obolibrary.org/obo/CHEBI_3647	Chlorpromazine	http://purl.obolibrary.org/obo/PR_P14416	D(2) dopamine receptor (human)
http://purl.obolibrary.org/obo/GO_0008542	"visual learning"	http://purl.obolibrary.org/obo/CHEBI_3647	chlorpromazine	http://purl.obolibrary.org/obo/PR_P14416	D(2) dopamine receptor (human)
http://purl.obolibrary.org/obo/GO_0008542	"visual learning"	http://purl.obolibrary.org/obo/CHEBI_3647	Chlorpromazine	http://purl.obolibrary.org/obo/PR_P21728	D(1A) dopamine receptor (human)
http://purl.obolibrary.org/obo/GO_0008542	"visual learning"	http://purl.obolibrary.org/obo/CHEBI_3647	chlorpromazine	http://purl.obolibrary.org/obo/PR_P21728	D(1A) dopamine receptor (human)
http://purl.obolibrary.org/obo/GO_0008542	"visual learning"	http://purl.obolibrary.org/obo/CHEBI_3647	Chlorpromazine	http://purl.obolibrary.org/obo/PR_P35367	histamine H1 receptor (human)
http://purl.obolibrary.org/obo/GO_0008542	"visual learning"	http://purl.obolibrary.org/obo/CHEBI_3647	chlorpromazine	http://purl.obolibrary.org/obo/PR_P35367	histamine H1 receptor (human)
http://purl.obolibrary.org/obo/GO_0008542	"visual learning"	http://purl.obolibrary.org/obo/CHEBI_9571	Thiothixene	http://purl.obolibrary.org/obo/PR_P14416	D(2) dopamine receptor (human)
http://purl.obolibrary.org/obo/GO_0008542	"visual learning"	http://purl.obolibrary.org/obo/CHEBI_9571	Thiothixene	http://purl.obolibrary.org/obo/PR_P21728	D(1A) dopamine receptor (human)
http://purl.obolibrary.org/obo/GO_0009314	"response to radiation"	http://purl.obolibrary.org/obo/CHEBI_49375	dasatinib (anhydrous)	http://purl.obolibrary.org/obo/PR_Q9NYL2	mitogen-activated protein kinase kinase kinase 20 (human)
http://purl.obolibrary.org/obo/GO_0009314	"response to radiation"	http://purl.obolibrary.org/obo/CHEBI_45783	imatinib	http://purl.obolibrary.org/obo/PR_P04629	high affinity nerve growth factor receptor (human)
http://purl.obolibrary.org/obo/GO_0009314	"response to radiation"	http://purl.obolibrary.org/obo/CHEBI_6532	Loperamide	http://purl.obolibrary.org/obo/PR_P35372	mu-type opioid receptor (human)
http://purl.obolibrary.org/obo/GO_0009314	"response to radiation"	http://purl.obolibrary.org/obo/CHEBI_6532	loperamide	http://purl.obolibrary.org/obo/PR_P35372	mu-type opioid receptor (human)
http://purl.obolibrary.org/obo/GO_0009314	"response to radiation"	http://purl.obolibrary.org/obo/CHEBI_6532	Loperamide	http://purl.obolibrary.org/obo/PR_P41145	kappa-type opioid receptor (human)
http://purl.obolibrary.org/obo/GO_0009314	"response to radiation"	http://purl.obolibrary.org/obo/CHEBI_6532	loperamide	http://purl.obolibrary.org/obo/PR_P41145	kappa-type opioid receptor (human)
http://purl.obolibrary.org/obo/GO_0009615	"response to virus"	http://purl.obolibrary.org/obo/CHEBI_49375	dasatinib (anhydrous)	http://purl.obolibrary.org/obo/PR_P09769	tyrosine-protein kinase Fgr (human)
http://purl.obolibrary.org/obo/GO_0009615	"response to virus"	http://purl.obolibrary.org/obo/CHEBI_49375	dasatinib (anhydrous)	http://purl.obolibrary.org/obo/PR_P12931	proto-oncogene tyrosine-protein kinase Src (human)
http://purl.obolibrary.org/obo/GO_0009615	"response to virus"	http://purl.obolibrary.org/obo/CHEBI_8461	Promethazine	http://purl.obolibrary.org/obo/PR_P08172	muscarinic acetylcholine receptor M2 (human)
http://purl.obolibrary.org/obo/GO_0009615	"response to virus"	http://purl.obolibrary.org/obo/CHEBI_8461	promethazine	http://purl.obolibrary.org/obo/PR_P08172	muscarinic acetylcholine receptor M2 (human)
http://purl.obolibrary.org/obo/GO_0009615	"response to virus"	http://purl.obolibrary.org/obo/CHEBI_29807	glycyrrhizinate(3-)	http://purl.obolibrary.org/obo/PR_P01375	tumor necrosis factor (human)
http://purl.obolibrary.org/obo/GO_0009615	"response to virus"	http://purl.obolibrary.org/obo/CHEBI_5938	Interferon beta-1b	http://purl.obolibrary.org/obo/PR_P17181	interferon alpha/beta receptor 1 (human)
http://purl.obolibrary.org/obo/GO_0009615	"response to virus"	http://purl.obolibrary.org/obo/CHEBI_5938	Interferon beta-1b	http://purl.obolibrary.org/obo/PR_P48551	interferon alpha/beta receptor 2 (human)
http://purl.obolibrary.org/obo/GO_0009615	"response to virus"	http://purl.obolibrary.org/obo/CHEBI_9711	triflupromazine	http://purl.obolibrary.org/obo/PR_P08172	muscarinic acetylcholine receptor M2 (human)
http://purl.obolibrary.org/obo/GO_0009615	"response to virus"	http://purl.obolibrary.org/obo/CHEBI_3638	Chloroquine	http://purl.obolibrary.org/obo/PR_P01375	tumor necrosis factor (human)
http://purl.obolibrary.org/obo/GO_0009615	"response to virus"	http://purl.obolibrary.org/obo/CHEBI_3638	chloroquine	http://purl.obolibrary.org/obo/PR_P01375	tumor necrosis factor (human)
http://purl.obolibrary.org/obo/GO_0009636	"response to toxic substance"	http://purl.obolibrary.org/obo/CHEBI_28487	Reserpine	http://purl.obolibrary.org/obo/PR_Q05940	synaptic vesicular amine transporter (human)
http://purl.obolibrary.org/obo/GO_0009636	"response to toxic substance"	http://purl.obolibrary.org/obo/CHEBI_28487	reserpine	http://purl.obolibrary.org/obo/PR_Q05940	synaptic vesicular amine transporter (human)
http://purl.obolibrary.org/obo/GO_0009636	"response to toxic substance"	http://purl.obolibrary.org/obo/CHEBI_47780	Clomipramine	http://purl.obolibrary.org/obo/PR_P09211	glutathione S-transferase P (human)
http://purl.obolibrary.org/obo/GO_0009636	"response to toxic substance"	http://purl.obolibrary.org/obo/CHEBI_47780	clomipramine	http://purl.obolibrary.org/obo/PR_P09211	glutathione S-transferase P (human)
http://purl.obolibrary.org/obo/GO_0009636	"response to toxic substance"	http://purl.obolibrary.org/obo/CHEBI_47780	Clomipramine	http://purl.obolibrary.org/obo/PR_P31645	sodium-dependent serotonin transporter (human)
http://purl.obolibrary.org/obo/GO_0009636	"response to toxic substance"	http://purl.obolibrary.org/obo/CHEBI_47780	clomipramine	http://purl.obolibrary.org/obo/PR_P31645	sodium-dependent serotonin transporter (human)
http://purl.obolibrary.org/obo/GO_0009636	"response to toxic substance"	http://purl.obolibrary.org/obo/CHEBI_49375	dasatinib (anhydrous)	http://purl.obolibrary.org/obo/PR_P07948	tyrosine-protein kinase Lyn (human)
http://purl.obolibrary.org/obo/GO_0009636	"response to toxic substance"	http://purl.obolibrary.org/obo/CHEBI_49375	dasatinib (anhydrous)	http://purl.obolibrary.org/obo/PR_P09619	platelet-derived growth factor receptor beta (human)
http://purl.obolibrary.org/obo/GO_0009636	"response to toxic substance"	http://purl.obolibrary.org/obo/CHEBI_8461	Promethazine	http://purl.obolibrary.org/obo/PR_P14416	D(2) dopamine receptor (human)
http://purl.obolibrary.org/obo/GO_0009636	"response to toxic substance"	http://purl.obolibrary.org/obo/CHEBI_8461	promethazine	http://purl.obolibrary.org/obo/PR_P14416	D(2) dopamine receptor (human)
http://purl.obolibrary.org/obo/GO_0009636	"response to toxic substance"	http://purl.obolibrary.org/obo/CHEBI_9711	triflupromazine	http://purl.obolibrary.org/obo/PR_P14416	D(2) dopamine receptor (human)
http://purl.obolibrary.org/obo/GO_0009636	"response to toxic substance"	http://purl.obolibrary.org/obo/CHEBI_175901	gemcitabine	http://purl.obolibrary.org/obo/PR_P04818	thymidylate synthase (human)
http://purl.obolibrary.org/obo/GO_0009636	"response to toxic substance"	http://purl.obolibrary.org/obo/CHEBI_3048	Benztropine	http://purl.obolibrary.org/obo/PR_P31645	sodium-dependent serotonin transporter (human)
http://purl.obolibrary.org/obo/GO_0009636	"response to toxic substance"	http://purl.obolibrary.org/obo/CHEBI_3048	benzatropine	http://purl.obolibrary.org/obo/PR_P31645	sodium-dependent serotonin transporter (human)
http://purl.obolibrary.org/obo/GO_0009636	"response to toxic substance"	http://purl.obolibrary.org/obo/CHEBI_45783	imatinib	http://purl.obolibrary.org/obo/PR_P09619	platelet-derived growth factor receptor beta (human)
http://purl.obolibrary.org/obo/GO_0009636	"response to toxic substance"	http://purl.obolibrary.org/obo/CHEBI_9544	thiethylperazine	http://purl.obolibrary.org/obo/PR_P14416	D(2) dopamine receptor (human)
http://purl.obolibrary.org/obo/GO_0009636	"response to toxic substance"	http://purl.obolibrary.org/obo/CHEBI_5123	Fluphenazine	http://purl.obolibrary.org/obo/PR_P14416	D(2) dopamine receptor (human)
http://purl.obolibrary.org/obo/GO_0009636	"response to toxic substance"	http://purl.obolibrary.org/obo/CHEBI_5123	fluphenazine	http://purl.obolibrary.org/obo/PR_P14416	D(2) dopamine receptor (human)
http://purl.obolibrary.org/obo/GO_0009636	"response to toxic substance"	http://purl.obolibrary.org/obo/CHEBI_3647	Chlorpromazine	http://purl.obolibrary.org/obo/PR_P14416	D(2) dopamine receptor (human)
http://purl.obolibrary.org/obo/GO_0009636	"response to toxic substance"	http://purl.obolibrary.org/obo/CHEBI_3647	chlorpromazine	http://purl.obolibrary.org/obo/PR_P14416	D(2) dopamine receptor (human)
http://purl.obolibrary.org/obo/GO_0009636	"response to toxic substance"	http://purl.obolibrary.org/obo/CHEBI_9571	Thiothixene	http://purl.obolibrary.org/obo/PR_P14416	D(2) dopamine receptor (human)
http://purl.obolibrary.org/obo/GO_0010513	"positive regulation of phosphatidylinositol biosynthetic process"	http://purl.obolibrary.org/obo/CHEBI_47780	Clomipramine	http://purl.obolibrary.org/obo/PR_P28223	5-hydroxytryptamine receptor 2A (human)
http://purl.obolibrary.org/obo/GO_0010513	"positive regulation of phosphatidylinositol biosynthetic process"	http://purl.obolibrary.org/obo/CHEBI_47780	clomipramine	http://purl.obolibrary.org/obo/PR_P28223	5-hydroxytryptamine receptor 2A (human)
http://purl.obolibrary.org/obo/GO_0010513	"positive regulation of phosphatidylinositol biosynthetic process"	http://purl.obolibrary.org/obo/CHEBI_47780	Clomipramine	http://purl.obolibrary.org/obo/PR_P28335	5-hydroxytryptamine receptor 2C (human)
http://purl.obolibrary.org/obo/GO_0010513	"positive regulation of phosphatidylinositol biosynthetic process"	http://purl.obolibrary.org/obo/CHEBI_47780	clomipramine	http://purl.obolibrary.org/obo/PR_P28335	5-hydroxytryptamine receptor 2C (human)
http://purl.obolibrary.org/obo/GO_0010513	"positive regulation of phosphatidylinositol biosynthetic process"	http://purl.obolibrary.org/obo/CHEBI_47780	Clomipramine	http://purl.obolibrary.org/obo/PR_P41595	5-hydroxytryptamine receptor 2B (human)
http://purl.obolibrary.org/obo/GO_0010513	"positive regulation of phosphatidylinositol biosynthetic process"	http://purl.obolibrary.org/obo/CHEBI_47780	clomipramine	http://purl.obolibrary.org/obo/PR_P41595	5-hydroxytryptamine receptor 2B (human)
http://purl.obolibrary.org/obo/GO_0010513	"positive regulation of phosphatidylinositol biosynthetic process"	http://purl.obolibrary.org/obo/CHEBI_9711	triflupromazine	http://purl.obolibrary.org/obo/PR_P41595	5-hydroxytryptamine receptor 2B (human)
http://purl.obolibrary.org/obo/GO_0010513	"positive regulation of phosphatidylinositol biosynthetic process"	http://purl.obolibrary.org/obo/CHEBI_5123	Fluphenazine	http://purl.obolibrary.org/obo/PR_P28223	5-hydroxytryptamine receptor 2A (human)
http://purl.obolibrary.org/obo/GO_0010513	"positive regulation of phosphatidylinositol biosynthetic process"	http://purl.obolibrary.org/obo/CHEBI_5123	fluphenazine	http://purl.obolibrary.org/obo/PR_P28223	5-hydroxytryptamine receptor 2A (human)
http://purl.obolibrary.org/obo/GO_0010513	"positive regulation of phosphatidylinositol biosynthetic process"	http://purl.obolibrary.org/obo/CHEBI_5123	Fluphenazine	http://purl.obolibrary.org/obo/PR_P28335	5-hydroxytryptamine receptor 2C (human)
http://purl.obolibrary.org/obo/GO_0010513	"positive regulation of phosphatidylinositol biosynthetic process"	http://purl.obolibrary.org/obo/CHEBI_5123	fluphenazine	http://purl.obolibrary.org/obo/PR_P28335	5-hydroxytryptamine receptor 2C (human)
http://purl.obolibrary.org/obo/GO_0010513	"positive regulation of phosphatidylinositol biosynthetic process"	http://purl.obolibrary.org/obo/CHEBI_3647	Chlorpromazine	http://purl.obolibrary.org/obo/PR_P28223	5-hydroxytryptamine receptor 2A (human)
http://purl.obolibrary.org/obo/GO_0010513	"positive regulation of phosphatidylinositol biosynthetic process"	http://purl.obolibrary.org/obo/CHEBI_3647	chlorpromazine	http://purl.obolibrary.org/obo/PR_P28223	5-hydroxytryptamine receptor 2A (human)
http://purl.obolibrary.org/obo/GO_0010513	"positive regulation of phosphatidylinositol biosynthetic process"	http://purl.obolibrary.org/obo/CHEBI_3647	Chlorpromazine	http://purl.obolibrary.org/obo/PR_P28335	5-hydroxytryptamine receptor 2C (human)
http://purl.obolibrary.org/obo/GO_0010513	"positive regulation of phosphatidylinositol biosynthetic process"	http://purl.obolibrary.org/obo/CHEBI_3647	chlorpromazine	http://purl.obolibrary.org/obo/PR_P28335	5-hydroxytryptamine receptor 2C (human)
http://purl.obolibrary.org/obo/GO_0010513	"positive regulation of phosphatidylinositol biosynthetic process"	http://purl.obolibrary.org/obo/CHEBI_9571	Thiothixene	http://purl.obolibrary.org/obo/PR_P28223	5-hydroxytryptamine receptor 2A (human)
http://purl.obolibrary.org/obo/GO_0010628	"positive regulation of gene expression"	http://purl.obolibrary.org/obo/CHEBI_47780	Clomipramine	http://purl.obolibrary.org/obo/PR_P31645	sodium-dependent serotonin transporter (human)
http://purl.obolibrary.org/obo/GO_0010628	"positive regulation of gene expression"	http://purl.obolibrary.org/obo/CHEBI_47780	clomipramine	http://purl.obolibrary.org/obo/PR_P31645	sodium-dependent serotonin transporter (human)
http://purl.obolibrary.org/obo/GO_0010628	"positive regulation of gene expression"	http://purl.obolibrary.org/obo/CHEBI_49375	dasatinib (anhydrous)	http://purl.obolibrary.org/obo/PR_Q16539	mitogen-activated protein kinase 14 (human)
http://purl.obolibrary.org/obo/GO_0010628	"positive regulation of gene expression"	http://purl.obolibrary.org/obo/CHEBI_49375	dasatinib (anhydrous)	http://purl.obolibrary.org/obo/PR_P10721	mast/stem cell growth factor receptor Kit (human)
http://purl.obolibrary.org/obo/GO_0010628	"positive regulation of gene expression"	http://purl.obolibrary.org/obo/CHEBI_90227	selumetinib	http://purl.obolibrary.org/obo/PR_Q02750	dual specificity mitogen-activated protein kinase kinase 1 (human)
http://purl.obolibrary.org/obo/GO_0010628	"positive regulation of gene expression"	http://purl.obolibrary.org/obo/CHEBI_29807	glycyrrhizinate(3-)	http://purl.obolibrary.org/obo/PR_P01375	tumor necrosis factor (human)
http://purl.obolibrary.org/obo/GO_0010628	"positive regulation of gene expression"	http://purl.obolibrary.org/obo/CHEBI_41774	Tamoxifen	http://purl.obolibrary.org/obo/PR_O75469	nuclear receptor subfamily 1 group I member 2 (human)
http://purl.obolibrary.org/obo/GO_0010628	"positive regulation of gene expression"	http://purl.obolibrary.org/obo/CHEBI_41774	tamoxifen	http://purl.obolibrary.org/obo/PR_O75469	nuclear receptor subfamily 1 group I member 2 (human)
http://purl.obolibrary.org/obo/GO_0010628	"positive regulation of gene expression"	http://purl.obolibrary.org/obo/CHEBI_41774	Tamoxifen	http://purl.obolibrary.org/obo/PR_P10275	androgen receptor (human)
http://purl.obolibrary.org/obo/GO_0010628	"positive regulation of gene expression"	http://purl.obolibrary.org/obo/CHEBI_41774	tamoxifen	http://purl.obolibrary.org/obo/PR_P10275	androgen receptor (human)
http://purl.obolibrary.org/obo/GO_0010628	"positive regulation of gene expression"	http://purl.obolibrary.org/obo/CHEBI_41774	Tamoxifen	http://purl.obolibrary.org/obo/PR_P45983	mitogen-activated protein kinase 8 (human)
http://purl.obolibrary.org/obo/GO_0010628	"positive regulation of gene expression"	http://purl.obolibrary.org/obo/CHEBI_41774	tamoxifen	http://purl.obolibrary.org/obo/PR_P45983	mitogen-activated protein kinase 8 (human)
http://purl.obolibrary.org/obo/GO_0010628	"positive regulation of gene expression"	http://purl.obolibrary.org/obo/CHEBI_68478	everolimus	http://purl.obolibrary.org/obo/PR_P42345	serine/threonine-protein kinase mTOR (human)
http://purl.obolibrary.org/obo/GO_0010628	"positive regulation of gene expression"	http://purl.obolibrary.org/obo/CHEBI_3048	Benztropine	http://purl.obolibrary.org/obo/PR_P31645	sodium-dependent serotonin transporter (human)
http://purl.obolibrary.org/obo/GO_0010628	"positive regulation of gene expression"	http://purl.obolibrary.org/obo/CHEBI_3048	benzatropine	http://purl.obolibrary.org/obo/PR_P31645	sodium-dependent serotonin transporter (human)
http://purl.obolibrary.org/obo/GO_0010628	"positive regulation of gene expression"	http://purl.obolibrary.org/obo/CHEBI_45783	imatinib	http://purl.obolibrary.org/obo/PR_P10721	mast/stem cell growth factor receptor Kit (human)
http://purl.obolibrary.org/obo/GO_0010628	"positive regulation of gene expression"	http://purl.obolibrary.org/obo/CHEBI_9168	sirolimus	http://purl.obolibrary.org/obo/PR_P42345	serine/threonine-protein kinase mTOR (human)
http://purl.obolibrary.org/obo/GO_0010628	"positive regulation of gene expression"	http://purl.obolibrary.org/obo/CHEBI_5123	Fluphenazine	http://purl.obolibrary.org/obo/PR_P10275	androgen receptor (human)
http://purl.obolibrary.org/obo/GO_0010628	"positive regulation of gene expression"	http://purl.obolibrary.org/obo/CHEBI_5123	fluphenazine	http://purl.obolibrary.org/obo/PR_P10275	androgen receptor (human)
http://purl.obolibrary.org/obo/GO_0010628	"positive regulation of gene expression"	http://purl.obolibrary.org/obo/CHEBI_52172	nilotinib	http://purl.obolibrary.org/obo/PR_P10721	mast/stem cell growth factor receptor Kit (human)
http://purl.obolibrary.org/obo/GO_0010628	"positive regulation of gene expression"	http://purl.obolibrary.org/obo/CHEBI_3638	Chloroquine	http://purl.obolibrary.org/obo/PR_P01375	tumor necrosis factor (human)
http://purl.obolibrary.org/obo/GO_0010628	"positive regulation of gene expression"	http://purl.obolibrary.org/obo/CHEBI_3638	chloroquine	http://purl.obolibrary.org/obo/PR_P01375	tumor necrosis factor (human)
http://purl.obolibrary.org/obo/GO_0010628	"positive regulation of gene expression"	http://purl.obolibrary.org/obo/CHEBI_75991	trametinib dimethyl sulfoxide	http://purl.obolibrary.org/obo/PR_Q02750	dual specificity mitogen-activated protein kinase kinase 1 (human)
http://purl.obolibrary.org/obo/GO_0010629	"negative regulation of gene expression"	http://purl.obolibrary.org/obo/CHEBI_49375	dasatinib (anhydrous)	http://purl.obolibrary.org/obo/PR_P06241	tyrosine-protein kinase Fyn (human)
http://purl.obolibrary.org/obo/GO_0010629	"negative regulation of gene expression"	http://purl.obolibrary.org/obo/CHEBI_90227	selumetinib	http://purl.obolibrary.org/obo/PR_P36507	dual specificity mitogen-activated protein kinase kinase 2 (human)
http://purl.obolibrary.org/obo/GO_0010629	"negative regulation of gene expression"	http://purl.obolibrary.org/obo/CHEBI_90227	selumetinib	http://purl.obolibrary.org/obo/PR_Q02750	dual specificity mitogen-activated protein kinase kinase 1 (human)
http://purl.obolibrary.org/obo/GO_0010629	"negative regulation of gene expression"	http://purl.obolibrary.org/obo/CHEBI_29807	glycyrrhizinate(3-)	http://purl.obolibrary.org/obo/PR_P01375	tumor necrosis factor (human)
http://purl.obolibrary.org/obo/GO_0010629	"negative regulation of gene expression"	http://purl.obolibrary.org/obo/CHEBI_41774	Tamoxifen	http://purl.obolibrary.org/obo/PR_P03372	estrogen receptor (human)
http://purl.obolibrary.org/obo/GO_0010629	"negative regulation of gene expression"	http://purl.obolibrary.org/obo/CHEBI_41774	tamoxifen	http://purl.obolibrary.org/obo/PR_P03372	estrogen receptor (human)
http://purl.obolibrary.org/obo/GO_0010629	"negative regulation of gene expression"	http://purl.obolibrary.org/obo/CHEBI_3638	Chloroquine	http://purl.obolibrary.org/obo/PR_P01375	tumor necrosis factor (human)
http://purl.obolibrary.org/obo/GO_0010629	"negative regulation of gene expression"	http://purl.obolibrary.org/obo/CHEBI_3638	chloroquine	http://purl.obolibrary.org/obo/PR_P01375	tumor necrosis factor (human)
http://purl.obolibrary.org/obo/GO_0010629	"negative regulation of gene expression"	http://purl.obolibrary.org/obo/CHEBI_5693	hexachlorophene	http://purl.obolibrary.org/obo/PR_P03372	estrogen receptor (human)
http://purl.obolibrary.org/obo/GO_0010629	"negative regulation of gene expression"	http://purl.obolibrary.org/obo/CHEBI_5812	Hydroxyprogesterone caproate	http://purl.obolibrary.org/obo/PR_P06401	progesterone receptor (human)
http://purl.obolibrary.org/obo/GO_0010629	"negative regulation of gene expression"	http://purl.obolibrary.org/obo/CHEBI_6532	Loperamide	http://purl.obolibrary.org/obo/PR_P41143	delta-type opioid receptor (human)
http://purl.obolibrary.org/obo/GO_0010629	"negative regulation of gene expression"	http://purl.obolibrary.org/obo/CHEBI_6532	loperamide	http://purl.obolibrary.org/obo/PR_P41143	delta-type opioid receptor (human)
http://purl.obolibrary.org/obo/GO_0010629	"negative regulation of gene expression"	http://purl.obolibrary.org/obo/CHEBI_75991	trametinib dimethyl sulfoxide	http://purl.obolibrary.org/obo/PR_P36507	dual specificity mitogen-activated protein kinase kinase 2 (human)
http://purl.obolibrary.org/obo/GO_0010629	"negative regulation of gene expression"	http://purl.obolibrary.org/obo/CHEBI_75991	trametinib dimethyl sulfoxide	http://purl.obolibrary.org/obo/PR_Q02750	dual specificity mitogen-activated protein kinase kinase 1 (human)
http://purl.obolibrary.org/obo/GO_0010629	"negative regulation of gene expression"	http://purl.obolibrary.org/obo/CHEBI_9635	toremifene	http://purl.obolibrary.org/obo/PR_P03372	estrogen receptor (human)
http://purl.obolibrary.org/obo/GO_0010629	"negative regulation of gene expression"	http://purl.obolibrary.org/obo/CHEBI_135947	bazedoxifene	http://purl.obolibrary.org/obo/PR_P03372	estrogen receptor (human)
http://purl.obolibrary.org/obo/GO_0010863	"positive regulation of phospholipase C activity"	http://purl.obolibrary.org/obo/CHEBI_49375	dasatinib (anhydrous)	http://purl.obolibrary.org/obo/PR_P42684	tyrosine-protein kinase ABL2 (human)
http://purl.obolibrary.org/obo/GO_0010863	"positive regulation of phospholipase C activity"	http://purl.obolibrary.org/obo/CHEBI_49375	dasatinib (anhydrous)	http://purl.obolibrary.org/obo/PR_P09619	platelet-derived growth factor receptor beta (human)
http://purl.obolibrary.org/obo/GO_0010863	"positive regulation of phospholipase C activity"	http://purl.obolibrary.org/obo/CHEBI_49375	dasatinib (anhydrous)	http://purl.obolibrary.org/obo/PR_P10721	mast/stem cell growth factor receptor Kit (human)
http://purl.obolibrary.org/obo/GO_0010863	"positive regulation of phospholipase C activity"	http://purl.obolibrary.org/obo/CHEBI_41774	Tamoxifen	http://purl.obolibrary.org/obo/PR_P03372	estrogen receptor (human)
http://purl.obolibrary.org/obo/GO_0010863	"positive regulation of phospholipase C activity"	http://purl.obolibrary.org/obo/CHEBI_41774	tamoxifen	http://purl.obolibrary.org/obo/PR_P03372	estrogen receptor (human)
http://purl.obolibrary.org/obo/GO_0010863	"positive regulation of phospholipase C activity"	http://purl.obolibrary.org/obo/CHEBI_45783	imatinib	http://purl.obolibrary.org/obo/PR_P09619	platelet-derived growth factor receptor beta (human)
http://purl.obolibrary.org/obo/GO_0010863	"positive regulation of phospholipase C activity"	http://purl.obolibrary.org/obo/CHEBI_45783	imatinib	http://purl.obolibrary.org/obo/PR_P10721	mast/stem cell growth factor receptor Kit (human)
http://purl.obolibrary.org/obo/GO_0010863	"positive regulation of phospholipase C activity"	http://purl.obolibrary.org/obo/CHEBI_45783	imatinib	http://purl.obolibrary.org/obo/PR_P16234	platelet-derived growth factor receptor alpha (human)
http://purl.obolibrary.org/obo/GO_0010863	"positive regulation of phospholipase C activity"	http://purl.obolibrary.org/obo/CHEBI_9168	sirolimus	http://purl.obolibrary.org/obo/PR_P09038	fibroblast growth factor 2 (human)
http://purl.obolibrary.org/obo/GO_0010863	"positive regulation of phospholipase C activity"	http://purl.obolibrary.org/obo/CHEBI_52172	nilotinib	http://purl.obolibrary.org/obo/PR_P10721	mast/stem cell growth factor receptor Kit (human)
http://purl.obolibrary.org/obo/GO_0010863	"positive regulation of phospholipase C activity"	http://purl.obolibrary.org/obo/CHEBI_5693	hexachlorophene	http://purl.obolibrary.org/obo/PR_P03372	estrogen receptor (human)
http://purl.obolibrary.org/obo/GO_0010863	"positive regulation of phospholipase C activity"	http://purl.obolibrary.org/obo/CHEBI_9635	toremifene	http://purl.obolibrary.org/obo/PR_P03372	estrogen receptor (human)
http://purl.obolibrary.org/obo/GO_0010863	"positive regulation of phospholipase C activity"	http://purl.obolibrary.org/obo/CHEBI_135947	bazedoxifene	http://purl.obolibrary.org/obo/PR_P03372	estrogen receptor (human)
http://purl.obolibrary.org/obo/GO_0014066	"regulation of phosphatidylinositol 3-kinase signaling"	http://purl.obolibrary.org/obo/CHEBI_49375	dasatinib (anhydrous)	http://purl.obolibrary.org/obo/PR_P06239	tyrosine-protein kinase Lck (human)
http://purl.obolibrary.org/obo/GO_0014066	"regulation of phosphatidylinositol 3-kinase signaling"	http://purl.obolibrary.org/obo/CHEBI_49375	dasatinib (anhydrous)	http://purl.obolibrary.org/obo/PR_P06241	tyrosine-protein kinase Fyn (human)
http://purl.obolibrary.org/obo/GO_0014066	"regulation of phosphatidylinositol 3-kinase signaling"	http://purl.obolibrary.org/obo/CHEBI_49375	dasatinib (anhydrous)	http://purl.obolibrary.org/obo/PR_P09619	platelet-derived growth factor receptor beta (human)
http://purl.obolibrary.org/obo/GO_0014066	"regulation of phosphatidylinositol 3-kinase signaling"	http://purl.obolibrary.org/obo/CHEBI_49375	dasatinib (anhydrous)	http://purl.obolibrary.org/obo/PR_P10721	mast/stem cell growth factor receptor Kit (human)
http://purl.obolibrary.org/obo/GO_0014066	"regulation of phosphatidylinositol 3-kinase signaling"	http://purl.obolibrary.org/obo/CHEBI_45783	imatinib	http://purl.obolibrary.org/obo/PR_P09619	platelet-derived growth factor receptor beta (human)
http://purl.obolibrary.org/obo/GO_0014066	"regulation of phosphatidylinositol 3-kinase signaling"	http://purl.obolibrary.org/obo/CHEBI_45783	imatinib	http://purl.obolibrary.org/obo/PR_P10721	mast/stem cell growth factor receptor Kit (human)
http://purl.obolibrary.org/obo/GO_0014066	"regulation of phosphatidylinositol 3-kinase signaling"	http://purl.obolibrary.org/obo/CHEBI_45783	imatinib	http://purl.obolibrary.org/obo/PR_P16234	platelet-derived growth factor receptor alpha (human)
http://purl.obolibrary.org/obo/GO_0014066	"regulation of phosphatidylinositol 3-kinase signaling"	http://purl.obolibrary.org/obo/CHEBI_9168	sirolimus	http://purl.obolibrary.org/obo/PR_P09038	fibroblast growth factor 2 (human)
http://purl.obolibrary.org/obo/GO_0014066	"regulation of phosphatidylinositol 3-kinase signaling"	http://purl.obolibrary.org/obo/CHEBI_52172	nilotinib	http://purl.obolibrary.org/obo/PR_P10721	mast/stem cell growth factor receptor Kit (human)
http://purl.obolibrary.org/obo/GO_0014068	"positive regulation of phosphatidylinositol 3-kinase signaling"	http://purl.obolibrary.org/obo/CHEBI_49375	dasatinib (anhydrous)	http://purl.obolibrary.org/obo/PR_P06241	tyrosine-protein kinase Fyn (human)
http://purl.obolibrary.org/obo/GO_0014068	"positive regulation of phosphatidylinositol 3-kinase signaling"	http://purl.obolibrary.org/obo/CHEBI_49375	dasatinib (anhydrous)	http://purl.obolibrary.org/obo/PR_P09769	tyrosine-protein kinase Fgr (human)
http://purl.obolibrary.org/obo/GO_0014068	"positive regulation of phosphatidylinositol 3-kinase signaling"	http://purl.obolibrary.org/obo/CHEBI_49375	dasatinib (anhydrous)	http://purl.obolibrary.org/obo/PR_P09619	platelet-derived growth factor receptor beta (human)
http://purl.obolibrary.org/obo/GO_0014068	"positive regulation of phosphatidylinositol 3-kinase signaling"	http://purl.obolibrary.org/obo/CHEBI_49375	dasatinib (anhydrous)	http://purl.obolibrary.org/obo/PR_P10721	mast/stem cell growth factor receptor Kit (human)
http://purl.obolibrary.org/obo/GO_0014068	"positive regulation of phosphatidylinositol 3-kinase signaling"	http://purl.obolibrary.org/obo/CHEBI_45783	imatinib	http://purl.obolibrary.org/obo/PR_P09619	platelet-derived growth factor receptor beta (human)
http://purl.obolibrary.org/obo/GO_0014068	"positive regulation of phosphatidylinositol 3-kinase signaling"	http://purl.obolibrary.org/obo/CHEBI_45783	imatinib	http://purl.obolibrary.org/obo/PR_P10721	mast/stem cell growth factor receptor Kit (human)
http://purl.obolibrary.org/obo/GO_0014068	"positive regulation of phosphatidylinositol 3-kinase signaling"	http://purl.obolibrary.org/obo/CHEBI_45783	imatinib	http://purl.obolibrary.org/obo/PR_P16234	platelet-derived growth factor receptor alpha (human)
http://purl.obolibrary.org/obo/GO_0014068	"positive regulation of phosphatidylinositol 3-kinase signaling"	http://purl.obolibrary.org/obo/CHEBI_52172	nilotinib	http://purl.obolibrary.org/obo/PR_P10721	mast/stem cell growth factor receptor Kit (human)
http://purl.obolibrary.org/obo/GO_0014068	"positive regulation of phosphatidylinositol 3-kinase signaling"	http://purl.obolibrary.org/obo/CHEBI_135466	nafamostat	http://purl.obolibrary.org/obo/PR_P00734	prothrombin (human)
http://purl.obolibrary.org/obo/GO_0014068	"positive regulation of phosphatidylinositol 3-kinase signaling"	http://purl.obolibrary.org/obo/CHEBI_145372	gilteritinib	http://purl.obolibrary.org/obo/PR_P36888	receptor-type tyrosine-protein kinase FLT3 (human)
http://purl.obolibrary.org/obo/GO_0015844	"monoamine transport"	http://purl.obolibrary.org/obo/CHEBI_28487	Reserpine	http://purl.obolibrary.org/obo/PR_P54219	chromaffin granule amine transporter (human)
http://purl.obolibrary.org/obo/GO_0015844	"monoamine transport"	http://purl.obolibrary.org/obo/CHEBI_28487	reserpine	http://purl.obolibrary.org/obo/PR_P54219	chromaffin granule amine transporter (human)
http://purl.obolibrary.org/obo/GO_0015844	"monoamine transport"	http://purl.obolibrary.org/obo/CHEBI_28487	Reserpine	http://purl.obolibrary.org/obo/PR_Q05940	synaptic vesicular amine transporter (human)
http://purl.obolibrary.org/obo/GO_0015844	"monoamine transport"	http://purl.obolibrary.org/obo/CHEBI_28487	reserpine	http://purl.obolibrary.org/obo/PR_Q05940	synaptic vesicular amine transporter (human)
http://purl.obolibrary.org/obo/GO_0015844	"monoamine transport"	http://purl.obolibrary.org/obo/CHEBI_47780	Clomipramine	http://purl.obolibrary.org/obo/PR_P23975	sodium-dependent noradrenaline transporter (human)
http://purl.obolibrary.org/obo/GO_0015844	"monoamine transport"	http://purl.obolibrary.org/obo/CHEBI_47780	clomipramine	http://purl.obolibrary.org/obo/PR_P23975	sodium-dependent noradrenaline transporter (human)
http://purl.obolibrary.org/obo/GO_0015844	"monoamine transport"	http://purl.obolibrary.org/obo/CHEBI_47780	Clomipramine	http://purl.obolibrary.org/obo/PR_P31645	sodium-dependent serotonin transporter (human)
http://purl.obolibrary.org/obo/GO_0015844	"monoamine transport"	http://purl.obolibrary.org/obo/CHEBI_47780	clomipramine	http://purl.obolibrary.org/obo/PR_P31645	sodium-dependent serotonin transporter (human)
http://purl.obolibrary.org/obo/GO_0015844	"monoamine transport"	http://purl.obolibrary.org/obo/CHEBI_3048	Benztropine	http://purl.obolibrary.org/obo/PR_P23975	sodium-dependent noradrenaline transporter (human)
http://purl.obolibrary.org/obo/GO_0015844	"monoamine transport"	http://purl.obolibrary.org/obo/CHEBI_3048	benzatropine	http://purl.obolibrary.org/obo/PR_P23975	sodium-dependent noradrenaline transporter (human)
http://purl.obolibrary.org/obo/GO_0015844	"monoamine transport"	http://purl.obolibrary.org/obo/CHEBI_3048	Benztropine	http://purl.obolibrary.org/obo/PR_P31645	sodium-dependent serotonin transporter (human)
http://purl.obolibrary.org/obo/GO_0015844	"monoamine transport"	http://purl.obolibrary.org/obo/CHEBI_3048	benzatropine	http://purl.obolibrary.org/obo/PR_P31645	sodium-dependent serotonin transporter (human)
http://purl.obolibrary.org/obo/GO_0015844	"monoamine transport"	http://purl.obolibrary.org/obo/CHEBI_3048	Benztropine	http://purl.obolibrary.org/obo/PR_Q01959	sodium-dependent dopamine transporter (human)
http://purl.obolibrary.org/obo/GO_0015844	"monoamine transport"	http://purl.obolibrary.org/obo/CHEBI_3048	benzatropine	http://purl.obolibrary.org/obo/PR_Q01959	sodium-dependent dopamine transporter (human)
http://purl.obolibrary.org/obo/GO_0015872	"dopamine transport"	http://purl.obolibrary.org/obo/CHEBI_28487	Reserpine	http://purl.obolibrary.org/obo/PR_Q05940	synaptic vesicular amine transporter (human)
http://purl.obolibrary.org/obo/GO_0015872	"dopamine transport"	http://purl.obolibrary.org/obo/CHEBI_28487	reserpine	http://purl.obolibrary.org/obo/PR_Q05940	synaptic vesicular amine transporter (human)
http://purl.obolibrary.org/obo/GO_0015872	"dopamine transport"	http://purl.obolibrary.org/obo/CHEBI_8461	Promethazine	http://purl.obolibrary.org/obo/PR_P08912	muscarinic acetylcholine receptor M5 (human)
http://purl.obolibrary.org/obo/GO_0015872	"dopamine transport"	http://purl.obolibrary.org/obo/CHEBI_8461	promethazine	http://purl.obolibrary.org/obo/PR_P08912	muscarinic acetylcholine receptor M5 (human)
http://purl.obolibrary.org/obo/GO_0015872	"dopamine transport"	http://purl.obolibrary.org/obo/CHEBI_9711	triflupromazine	http://purl.obolibrary.org/obo/PR_P21728	D(1A) dopamine receptor (human)
http://purl.obolibrary.org/obo/GO_0015872	"dopamine transport"	http://purl.obolibrary.org/obo/CHEBI_3048	Benztropine	http://purl.obolibrary.org/obo/PR_Q01959	sodium-dependent dopamine transporter (human)
http://purl.obolibrary.org/obo/GO_0015872	"dopamine transport"	http://purl.obolibrary.org/obo/CHEBI_3048	benzatropine	http://purl.obolibrary.org/obo/PR_Q01959	sodium-dependent dopamine transporter (human)
http://purl.obolibrary.org/obo/GO_0015872	"dopamine transport"	http://purl.obolibrary.org/obo/CHEBI_5123	Fluphenazine	http://purl.obolibrary.org/obo/PR_P21728	D(1A) dopamine receptor (human)
http://purl.obolibrary.org/obo/GO_0015872	"dopamine transport"	http://purl.obolibrary.org/obo/CHEBI_5123	fluphenazine	http://purl.obolibrary.org/obo/PR_P21728	D(1A) dopamine receptor (human)
http://purl.obolibrary.org/obo/GO_0015872	"dopamine transport"	http://purl.obolibrary.org/obo/CHEBI_3647	Chlorpromazine	http://purl.obolibrary.org/obo/PR_P21728	D(1A) dopamine receptor (human)
http://purl.obolibrary.org/obo/GO_0015872	"dopamine transport"	http://purl.obolibrary.org/obo/CHEBI_3647	chlorpromazine	http://purl.obolibrary.org/obo/PR_P21728	D(1A) dopamine receptor (human)
http://purl.obolibrary.org/obo/GO_0015872	"dopamine transport"	http://purl.obolibrary.org/obo/CHEBI_9571	Thiothixene	http://purl.obolibrary.org/obo/PR_P21728	D(1A) dopamine receptor (human)
http://purl.obolibrary.org/obo/GO_0016049	"cell growth"	http://purl.obolibrary.org/obo/CHEBI_41774	Tamoxifen	http://purl.obolibrary.org/obo/PR_P10275	androgen receptor (human)
http://purl.obolibrary.org/obo/GO_0016049	"cell growth"	http://purl.obolibrary.org/obo/CHEBI_41774	tamoxifen	http://purl.obolibrary.org/obo/PR_P10275	androgen receptor (human)
http://purl.obolibrary.org/obo/GO_0016049	"cell growth"	http://purl.obolibrary.org/obo/CHEBI_68478	everolimus	http://purl.obolibrary.org/obo/PR_P42345	serine/threonine-protein kinase mTOR (human)
http://purl.obolibrary.org/obo/GO_0016049	"cell growth"	http://purl.obolibrary.org/obo/CHEBI_175901	gemcitabine	http://purl.obolibrary.org/obo/PR_P04818	thymidylate synthase (human)
http://purl.obolibrary.org/obo/GO_0016049	"cell growth"	http://purl.obolibrary.org/obo/CHEBI_9168	sirolimus	http://purl.obolibrary.org/obo/PR_P42345	serine/threonine-protein kinase mTOR (human)
http://purl.obolibrary.org/obo/GO_0016049	"cell growth"	http://purl.obolibrary.org/obo/CHEBI_5123	Fluphenazine	http://purl.obolibrary.org/obo/PR_P10275	androgen receptor (human)
http://purl.obolibrary.org/obo/GO_0016049	"cell growth"	http://purl.obolibrary.org/obo/CHEBI_5123	fluphenazine	http://purl.obolibrary.org/obo/PR_P10275	androgen receptor (human)
http://purl.obolibrary.org/obo/GO_0016049	"cell growth"	http://purl.obolibrary.org/obo/CHEBI_3647	Chlorpromazine	http://purl.obolibrary.org/obo/PR_P35348	alpha-1A adrenergic receptor (human)
http://purl.obolibrary.org/obo/GO_0016049	"cell growth"	http://purl.obolibrary.org/obo/CHEBI_3647	chlorpromazine	http://purl.obolibrary.org/obo/PR_P35348	alpha-1A adrenergic receptor (human)
http://purl.obolibrary.org/obo/GO_0016049	"cell growth"	http://purl.obolibrary.org/obo/CHEBI_6532	Loperamide	http://purl.obolibrary.org/obo/PR_O00555	voltage-dependent P/Q-type calcium channel subunit alpha-1A (human)
http://purl.obolibrary.org/obo/GO_0016049	"cell growth"	http://purl.obolibrary.org/obo/CHEBI_6532	loperamide	http://purl.obolibrary.org/obo/PR_O00555	voltage-dependent P/Q-type calcium channel subunit alpha-1A (human)
http://purl.obolibrary.org/obo/GO_0016477	"cell migration"	http://purl.obolibrary.org/obo/CHEBI_49375	dasatinib (anhydrous)	http://purl.obolibrary.org/obo/PR_P00519	tyrosine-protein kinase ABL1 (human)
http://purl.obolibrary.org/obo/GO_0016477	"cell migration"	http://purl.obolibrary.org/obo/CHEBI_49375	dasatinib (anhydrous)	http://purl.obolibrary.org/obo/PR_P06241	tyrosine-protein kinase Fyn (human)
http://purl.obolibrary.org/obo/GO_0016477	"cell migration"	http://purl.obolibrary.org/obo/CHEBI_49375	dasatinib (anhydrous)	http://purl.obolibrary.org/obo/PR_P09769	tyrosine-protein kinase Fgr (human)
http://purl.obolibrary.org/obo/GO_0016477	"cell migration"	http://purl.obolibrary.org/obo/CHEBI_49375	dasatinib (anhydrous)	http://purl.obolibrary.org/obo/PR_P41240	tyrosine-protein kinase CSK (human)
http://purl.obolibrary.org/obo/GO_0016477	"cell migration"	http://purl.obolibrary.org/obo/CHEBI_49375	dasatinib (anhydrous)	http://purl.obolibrary.org/obo/PR_P42684	tyrosine-protein kinase ABL2 (human)
http://purl.obolibrary.org/obo/GO_0016477	"cell migration"	http://purl.obolibrary.org/obo/CHEBI_49375	dasatinib (anhydrous)	http://purl.obolibrary.org/obo/PR_P09619	platelet-derived growth factor receptor beta (human)
http://purl.obolibrary.org/obo/GO_0016477	"cell migration"	http://purl.obolibrary.org/obo/CHEBI_49375	dasatinib (anhydrous)	http://purl.obolibrary.org/obo/PR_P29317	ephrin type-A receptor 2 (human)
http://purl.obolibrary.org/obo/GO_0016477	"cell migration"	http://purl.obolibrary.org/obo/CHEBI_45783	imatinib	http://purl.obolibrary.org/obo/PR_P00519	tyrosine-protein kinase ABL1 (human)
http://purl.obolibrary.org/obo/GO_0016477	"cell migration"	http://purl.obolibrary.org/obo/CHEBI_45783	imatinib	http://purl.obolibrary.org/obo/PR_P09619	platelet-derived growth factor receptor beta (human)
http://purl.obolibrary.org/obo/GO_0016477	"cell migration"	http://purl.obolibrary.org/obo/CHEBI_52172	nilotinib	http://purl.obolibrary.org/obo/PR_P00519	tyrosine-protein kinase ABL1 (human)
http://purl.obolibrary.org/obo/GO_0018108	"peptidyl-tyrosine phosphorylation"	http://purl.obolibrary.org/obo/CHEBI_49375	dasatinib (anhydrous)	http://purl.obolibrary.org/obo/PR_P06241	tyrosine-protein kinase Fyn (human)
http://purl.obolibrary.org/obo/GO_0018108	"peptidyl-tyrosine phosphorylation"	http://purl.obolibrary.org/obo/CHEBI_45783	imatinib	http://purl.obolibrary.org/obo/PR_P04629	high affinity nerve growth factor receptor (human)
http://purl.obolibrary.org/obo/GO_0018108	"peptidyl-tyrosine phosphorylation"	http://purl.obolibrary.org/obo/CHEBI_45783	imatinib	http://purl.obolibrary.org/obo/PR_P07333	macrophage colony-stimulating factor 1 receptor (human)
http://purl.obolibrary.org/obo/GO_0018108	"peptidyl-tyrosine phosphorylation"	http://purl.obolibrary.org/obo/CHEBI_49375	dasatinib (anhydrous)	http://purl.obolibrary.org/obo/PR_P00519	tyrosine-protein kinase ABL1 (human)
http://purl.obolibrary.org/obo/GO_0018108	"peptidyl-tyrosine phosphorylation"	http://purl.obolibrary.org/obo/CHEBI_49375	dasatinib (anhydrous)	http://purl.obolibrary.org/obo/PR_P07948	tyrosine-protein kinase Lyn (human)
http://purl.obolibrary.org/obo/GO_0018108	"peptidyl-tyrosine phosphorylation"	http://purl.obolibrary.org/obo/CHEBI_49375	dasatinib (anhydrous)	http://purl.obolibrary.org/obo/PR_P09769	tyrosine-protein kinase Fgr (human)
http://purl.obolibrary.org/obo/GO_0018108	"peptidyl-tyrosine phosphorylation"	http://purl.obolibrary.org/obo/CHEBI_49375	dasatinib (anhydrous)	http://purl.obolibrary.org/obo/PR_P11274	breakpoint cluster region protein (human)
http://purl.obolibrary.org/obo/GO_0018108	"peptidyl-tyrosine phosphorylation"	http://purl.obolibrary.org/obo/CHEBI_49375	dasatinib (anhydrous)	http://purl.obolibrary.org/obo/PR_P12931	proto-oncogene tyrosine-protein kinase Src (human)
http://purl.obolibrary.org/obo/GO_0018108	"peptidyl-tyrosine phosphorylation"	http://purl.obolibrary.org/obo/CHEBI_49375	dasatinib (anhydrous)	http://purl.obolibrary.org/obo/PR_P42684	tyrosine-protein kinase ABL2 (human)
http://purl.obolibrary.org/obo/GO_0018108	"peptidyl-tyrosine phosphorylation"	http://purl.obolibrary.org/obo/CHEBI_49375	dasatinib (anhydrous)	http://purl.obolibrary.org/obo/PR_P54756	ephrin type-A receptor 5 (human)
http://purl.obolibrary.org/obo/GO_0018108	"peptidyl-tyrosine phosphorylation"	http://purl.obolibrary.org/obo/CHEBI_49375	dasatinib (anhydrous)	http://purl.obolibrary.org/obo/PR_P54760	ephrin type-B receptor 4 (human)
http://purl.obolibrary.org/obo/GO_0018108	"peptidyl-tyrosine phosphorylation"	http://purl.obolibrary.org/obo/CHEBI_49375	dasatinib (anhydrous)	http://purl.obolibrary.org/obo/PR_Q06187	tyrosine-protein kinase BTK (human)
http://purl.obolibrary.org/obo/GO_0018108	"peptidyl-tyrosine phosphorylation"	http://purl.obolibrary.org/obo/CHEBI_49375	dasatinib (anhydrous)	http://purl.obolibrary.org/obo/PR_P51692	signal transducer and activator of transcription 5B (human)
http://purl.obolibrary.org/obo/GO_0018108	"peptidyl-tyrosine phosphorylation"	http://purl.obolibrary.org/obo/CHEBI_49375	dasatinib (anhydrous)	http://purl.obolibrary.org/obo/PR_P09619	platelet-derived growth factor receptor beta (human)
http://purl.obolibrary.org/obo/GO_0018108	"peptidyl-tyrosine phosphorylation"	http://purl.obolibrary.org/obo/CHEBI_49375	dasatinib (anhydrous)	http://purl.obolibrary.org/obo/PR_P10721	mast/stem cell growth factor receptor Kit (human)
http://purl.obolibrary.org/obo/GO_0018108	"peptidyl-tyrosine phosphorylation"	http://purl.obolibrary.org/obo/CHEBI_49375	dasatinib (anhydrous)	http://purl.obolibrary.org/obo/PR_P29317	ephrin type-A receptor 2 (human)
http://purl.obolibrary.org/obo/GO_0018108	"peptidyl-tyrosine phosphorylation"	http://purl.obolibrary.org/obo/CHEBI_90227	selumetinib	http://purl.obolibrary.org/obo/PR_P36507	dual specificity mitogen-activated protein kinase kinase 2 (human)
http://purl.obolibrary.org/obo/GO_0018108	"peptidyl-tyrosine phosphorylation"	http://purl.obolibrary.org/obo/CHEBI_90227	selumetinib	http://purl.obolibrary.org/obo/PR_Q02750	dual specificity mitogen-activated protein kinase kinase 1 (human)
http://purl.obolibrary.org/obo/GO_0018108	"peptidyl-tyrosine phosphorylation"	http://purl.obolibrary.org/obo/CHEBI_45783	imatinib	http://purl.obolibrary.org/obo/PR_P00519	tyrosine-protein kinase ABL1 (human)
http://purl.obolibrary.org/obo/GO_0018108	"peptidyl-tyrosine phosphorylation"	http://purl.obolibrary.org/obo/CHEBI_45783	imatinib	http://purl.obolibrary.org/obo/PR_P11274	breakpoint cluster region protein (human)
http://purl.obolibrary.org/obo/GO_0018108	"peptidyl-tyrosine phosphorylation"	http://purl.obolibrary.org/obo/CHEBI_45783	imatinib	http://purl.obolibrary.org/obo/PR_P09619	platelet-derived growth factor receptor beta (human)
http://purl.obolibrary.org/obo/GO_0018108	"peptidyl-tyrosine phosphorylation"	http://purl.obolibrary.org/obo/CHEBI_45783	imatinib	http://purl.obolibrary.org/obo/PR_P10721	mast/stem cell growth factor receptor Kit (human)
http://purl.obolibrary.org/obo/GO_0018108	"peptidyl-tyrosine phosphorylation"	http://purl.obolibrary.org/obo/CHEBI_45783	imatinib	http://purl.obolibrary.org/obo/PR_P16234	platelet-derived growth factor receptor alpha (human)
http://purl.obolibrary.org/obo/GO_0018108	"peptidyl-tyrosine phosphorylation"	http://purl.obolibrary.org/obo/CHEBI_9168	sirolimus	http://purl.obolibrary.org/obo/PR_P09038	fibroblast growth factor 2 (human)
http://purl.obolibrary.org/obo/GO_0018108	"peptidyl-tyrosine phosphorylation"	http://purl.obolibrary.org/obo/CHEBI_52172	nilotinib	http://purl.obolibrary.org/obo/PR_P00519	tyrosine-protein kinase ABL1 (human)
http://purl.obolibrary.org/obo/GO_0018108	"peptidyl-tyrosine phosphorylation"	http://purl.obolibrary.org/obo/CHEBI_52172	nilotinib	http://purl.obolibrary.org/obo/PR_P10721	mast/stem cell growth factor receptor Kit (human)
http://purl.obolibrary.org/obo/GO_0018108	"peptidyl-tyrosine phosphorylation"	http://purl.obolibrary.org/obo/CHEBI_75991	trametinib dimethyl sulfoxide	http://purl.obolibrary.org/obo/PR_P36507	dual specificity mitogen-activated protein kinase kinase 2 (human)
http://purl.obolibrary.org/obo/GO_0018108	"peptidyl-tyrosine phosphorylation"	http://purl.obolibrary.org/obo/CHEBI_75991	trametinib dimethyl sulfoxide	http://purl.obolibrary.org/obo/PR_Q02750	dual specificity mitogen-activated protein kinase kinase 1 (human)
http://purl.obolibrary.org/obo/GO_0018108	"peptidyl-tyrosine phosphorylation"	http://purl.obolibrary.org/obo/CHEBI_145372	gilteritinib	http://purl.obolibrary.org/obo/PR_P30530	tyrosine-protein kinase receptor UFO (human)
http://purl.obolibrary.org/obo/GO_0018108	"peptidyl-tyrosine phosphorylation"	http://purl.obolibrary.org/obo/CHEBI_145372	gilteritinib	http://purl.obolibrary.org/obo/PR_P36888	receptor-type tyrosine-protein kinase FLT3 (human)
http://purl.obolibrary.org/obo/GO_0018108	"peptidyl-tyrosine phosphorylation"	http://purl.obolibrary.org/obo/CHEBI_145372	gilteritinib	http://purl.obolibrary.org/obo/PR_Q9UM73	ALK tyrosine kinase receptor (human)
http://purl.obolibrary.org/obo/GO_0019083	"viral transcription"	http://purl.obolibrary.org/obo/CHEBI_71019	omacetaxine mepesuccinate	http://purl.obolibrary.org/obo/PR_P39023	60S ribosomal protein L3 (human)
http://purl.obolibrary.org/obo/GO_0019083	"viral transcription"	http://purl.obolibrary.org/obo/CHEBI_338412	(-)-anisomycin	http://purl.obolibrary.org/obo/PR_P39023	60S ribosomal protein L3 (human)
http://purl.obolibrary.org/obo/GO_0019083	"viral transcription"	http://purl.obolibrary.org/obo/CHEBI_338412	(-)-anisomycin	http://purl.obolibrary.org/obo/PR_P40429	60S ribosomal protein L13a (human)
http://purl.obolibrary.org/obo/GO_0019083	"viral transcription"	http://purl.obolibrary.org/obo/CHEBI_338412	(-)-anisomycin	http://purl.obolibrary.org/obo/PR_P61313	60S ribosomal protein L15 (human)
http://purl.obolibrary.org/obo/GO_0019083	"viral transcription"	http://purl.obolibrary.org/obo/CHEBI_338412	(-)-anisomycin	http://purl.obolibrary.org/obo/PR_P61927	60S ribosomal protein L37 (human)
http://purl.obolibrary.org/obo/GO_0019083	"viral transcription"	http://purl.obolibrary.org/obo/CHEBI_338412	(-)-anisomycin	http://purl.obolibrary.org/obo/PR_P62750	60S ribosomal protein L23a (human)
http://purl.obolibrary.org/obo/GO_0019083	"viral transcription"	http://purl.obolibrary.org/obo/CHEBI_338412	(-)-anisomycin	http://purl.obolibrary.org/obo/PR_P62829	60S ribosomal protein L23 (human)
http://purl.obolibrary.org/obo/GO_0019083	"viral transcription"	http://purl.obolibrary.org/obo/CHEBI_338412	(-)-anisomycin	http://purl.obolibrary.org/obo/PR_P62913	60S ribosomal protein L11 (human)
http://purl.obolibrary.org/obo/GO_0019083	"viral transcription"	http://purl.obolibrary.org/obo/CHEBI_338412	(-)-anisomycin	http://purl.obolibrary.org/obo/PR_P62917	60S ribosomal protein L8 (human)
http://purl.obolibrary.org/obo/GO_0019083	"viral transcription"	http://purl.obolibrary.org/obo/CHEBI_338412	(-)-anisomycin	http://purl.obolibrary.org/obo/PR_P84098	60S ribosomal protein L19 (human)
http://purl.obolibrary.org/obo/GO_0019083	"viral transcription"	http://purl.obolibrary.org/obo/CHEBI_338412	(-)-anisomycin	http://purl.obolibrary.org/obo/PR_Q9UNX3	60S ribosomal protein L26-like 1 (human)
http://purl.obolibrary.org/obo/GO_0019226	"transmission of nerve impulse"	http://purl.obolibrary.org/obo/CHEBI_8461	Promethazine	http://purl.obolibrary.org/obo/PR_P08912	muscarinic acetylcholine receptor M5 (human)
http://purl.obolibrary.org/obo/GO_0019226	"transmission of nerve impulse"	http://purl.obolibrary.org/obo/CHEBI_8461	promethazine	http://purl.obolibrary.org/obo/PR_P08912	muscarinic acetylcholine receptor M5 (human)
http://purl.obolibrary.org/obo/GO_0019226	"transmission of nerve impulse"	http://purl.obolibrary.org/obo/CHEBI_9711	triflupromazine	http://purl.obolibrary.org/obo/PR_P21728	D(1A) dopamine receptor (human)
http://purl.obolibrary.org/obo/GO_0019226	"transmission of nerve impulse"	http://purl.obolibrary.org/obo/CHEBI_5123	Fluphenazine	http://purl.obolibrary.org/obo/PR_P21728	D(1A) dopamine receptor (human)
http://purl.obolibrary.org/obo/GO_0019226	"transmission of nerve impulse"	http://purl.obolibrary.org/obo/CHEBI_5123	fluphenazine	http://purl.obolibrary.org/obo/PR_P21728	D(1A) dopamine receptor (human)
http://purl.obolibrary.org/obo/GO_0019226	"transmission of nerve impulse"	http://purl.obolibrary.org/obo/CHEBI_3647	Chlorpromazine	http://purl.obolibrary.org/obo/PR_P21918	D(1B) dopamine receptor (human)
http://purl.obolibrary.org/obo/GO_0019226	"transmission of nerve impulse"	http://purl.obolibrary.org/obo/CHEBI_3647	chlorpromazine	http://purl.obolibrary.org/obo/PR_P21918	D(1B) dopamine receptor (human)
http://purl.obolibrary.org/obo/GO_0019226	"transmission of nerve impulse"	http://purl.obolibrary.org/obo/CHEBI_3647	Chlorpromazine	http://purl.obolibrary.org/obo/PR_P21728	D(1A) dopamine receptor (human)
http://purl.obolibrary.org/obo/GO_0019226	"transmission of nerve impulse"	http://purl.obolibrary.org/obo/CHEBI_3647	chlorpromazine	http://purl.obolibrary.org/obo/PR_P21728	D(1A) dopamine receptor (human)
http://purl.obolibrary.org/obo/GO_0019226	"transmission of nerve impulse"	http://purl.obolibrary.org/obo/CHEBI_6532	Loperamide	http://purl.obolibrary.org/obo/PR_O00555	voltage-dependent P/Q-type calcium channel subunit alpha-1A (human)
http://purl.obolibrary.org/obo/GO_0019226	"transmission of nerve impulse"	http://purl.obolibrary.org/obo/CHEBI_6532	loperamide	http://purl.obolibrary.org/obo/PR_O00555	voltage-dependent P/Q-type calcium channel subunit alpha-1A (human)
http://purl.obolibrary.org/obo/GO_0019226	"transmission of nerve impulse"	http://purl.obolibrary.org/obo/CHEBI_9571	Thiothixene	http://purl.obolibrary.org/obo/PR_P21728	D(1A) dopamine receptor (human)
http://purl.obolibrary.org/obo/GO_0019229	"regulation of vasoconstriction"	http://purl.obolibrary.org/obo/CHEBI_8461	Promethazine	http://purl.obolibrary.org/obo/PR_P35367	histamine H1 receptor (human)
http://purl.obolibrary.org/obo/GO_0019229	"regulation of vasoconstriction"	http://purl.obolibrary.org/obo/CHEBI_8461	promethazine	http://purl.obolibrary.org/obo/PR_P35367	histamine H1 receptor (human)
http://purl.obolibrary.org/obo/GO_0019229	"regulation of vasoconstriction"	http://purl.obolibrary.org/obo/CHEBI_2896	astemizole	http://purl.obolibrary.org/obo/PR_P35367	histamine H1 receptor (human)
http://purl.obolibrary.org/obo/GO_0019229	"regulation of vasoconstriction"	http://purl.obolibrary.org/obo/CHEBI_472805	ouabain	http://purl.obolibrary.org/obo/PR_P50993	sodium/potassium-transporting ATPase subunit alpha-2 (human)
http://purl.obolibrary.org/obo/GO_0019229	"regulation of vasoconstriction"	http://purl.obolibrary.org/obo/CHEBI_3048	Benztropine	http://purl.obolibrary.org/obo/PR_P35367	histamine H1 receptor (human)
http://purl.obolibrary.org/obo/GO_0019229	"regulation of vasoconstriction"	http://purl.obolibrary.org/obo/CHEBI_3048	benzatropine	http://purl.obolibrary.org/obo/PR_P35367	histamine H1 receptor (human)
http://purl.obolibrary.org/obo/GO_0019229	"regulation of vasoconstriction"	http://purl.obolibrary.org/obo/CHEBI_3638	Chloroquine	http://purl.obolibrary.org/obo/PR_Q9BYF1	angiotensin-converting enzyme 2 (human)
http://purl.obolibrary.org/obo/GO_0019229	"regulation of vasoconstriction"	http://purl.obolibrary.org/obo/CHEBI_3638	chloroquine	http://purl.obolibrary.org/obo/PR_Q9BYF1	angiotensin-converting enzyme 2 (human)
http://purl.obolibrary.org/obo/GO_0019229	"regulation of vasoconstriction"	http://purl.obolibrary.org/obo/CHEBI_3647	Chlorpromazine	http://purl.obolibrary.org/obo/PR_P35348	alpha-1A adrenergic receptor (human)
http://purl.obolibrary.org/obo/GO_0019229	"regulation of vasoconstriction"	http://purl.obolibrary.org/obo/CHEBI_3647	chlorpromazine	http://purl.obolibrary.org/obo/PR_P35348	alpha-1A adrenergic receptor (human)
http://purl.obolibrary.org/obo/GO_0019229	"regulation of vasoconstriction"	http://purl.obolibrary.org/obo/CHEBI_3647	Chlorpromazine	http://purl.obolibrary.org/obo/PR_P35367	histamine H1 receptor (human)
http://purl.obolibrary.org/obo/GO_0019229	"regulation of vasoconstriction"	http://purl.obolibrary.org/obo/CHEBI_3647	chlorpromazine	http://purl.obolibrary.org/obo/PR_P35367	histamine H1 receptor (human)
http://purl.obolibrary.org/obo/GO_0019229	"regulation of vasoconstriction"	http://purl.obolibrary.org/obo/CHEBI_5801	hydroxychloroquine	http://purl.obolibrary.org/obo/PR_Q9BYF1	angiotensin-converting enzyme 2 (human)
http://purl.obolibrary.org/obo/GO_0021756	"striatum development"	http://purl.obolibrary.org/obo/CHEBI_50667	mercaptopurine	http://purl.obolibrary.org/obo/PR_P00492	hypoxanthine-guanine phosphoribosyltransferase (human)
http://purl.obolibrary.org/obo/GO_0021756	"striatum development"	http://purl.obolibrary.org/obo/CHEBI_8461	Promethazine	http://purl.obolibrary.org/obo/PR_P14416	D(2) dopamine receptor (human)
http://purl.obolibrary.org/obo/GO_0021756	"striatum development"	http://purl.obolibrary.org/obo/CHEBI_8461	promethazine	http://purl.obolibrary.org/obo/PR_P14416	D(2) dopamine receptor (human)
http://purl.obolibrary.org/obo/GO_0021756	"striatum development"	http://purl.obolibrary.org/obo/CHEBI_9711	triflupromazine	http://purl.obolibrary.org/obo/PR_P14416	D(2) dopamine receptor (human)
http://purl.obolibrary.org/obo/GO_0021756	"striatum development"	http://purl.obolibrary.org/obo/CHEBI_9711	triflupromazine	http://purl.obolibrary.org/obo/PR_P21728	D(1A) dopamine receptor (human)
http://purl.obolibrary.org/obo/GO_0021756	"striatum development"	http://purl.obolibrary.org/obo/CHEBI_9544	thiethylperazine	http://purl.obolibrary.org/obo/PR_P14416	D(2) dopamine receptor (human)
http://purl.obolibrary.org/obo/GO_0021756	"striatum development"	http://purl.obolibrary.org/obo/CHEBI_5123	Fluphenazine	http://purl.obolibrary.org/obo/PR_P14416	D(2) dopamine receptor (human)
http://purl.obolibrary.org/obo/GO_0021756	"striatum development"	http://purl.obolibrary.org/obo/CHEBI_5123	fluphenazine	http://purl.obolibrary.org/obo/PR_P14416	D(2) dopamine receptor (human)
http://purl.obolibrary.org/obo/GO_0021756	"striatum development"	http://purl.obolibrary.org/obo/CHEBI_5123	Fluphenazine	http://purl.obolibrary.org/obo/PR_P21728	D(1A) dopamine receptor (human)
http://purl.obolibrary.org/obo/GO_0021756	"striatum development"	http://purl.obolibrary.org/obo/CHEBI_5123	fluphenazine	http://purl.obolibrary.org/obo/PR_P21728	D(1A) dopamine receptor (human)
http://purl.obolibrary.org/obo/GO_0021756	"striatum development"	http://purl.obolibrary.org/obo/CHEBI_3647	Chlorpromazine	http://purl.obolibrary.org/obo/PR_P14416	D(2) dopamine receptor (human)
http://purl.obolibrary.org/obo/GO_0021756	"striatum development"	http://purl.obolibrary.org/obo/CHEBI_3647	chlorpromazine	http://purl.obolibrary.org/obo/PR_P14416	D(2) dopamine receptor (human)
http://purl.obolibrary.org/obo/GO_0021756	"striatum development"	http://purl.obolibrary.org/obo/CHEBI_3647	Chlorpromazine	http://purl.obolibrary.org/obo/PR_P21728	D(1A) dopamine receptor (human)
http://purl.obolibrary.org/obo/GO_0021756	"striatum development"	http://purl.obolibrary.org/obo/CHEBI_3647	chlorpromazine	http://purl.obolibrary.org/obo/PR_P21728	D(1A) dopamine receptor (human)
http://purl.obolibrary.org/obo/GO_0021756	"striatum development"	http://purl.obolibrary.org/obo/CHEBI_9571	Thiothixene	http://purl.obolibrary.org/obo/PR_P14416	D(2) dopamine receptor (human)
http://purl.obolibrary.org/obo/GO_0021756	"striatum development"	http://purl.obolibrary.org/obo/CHEBI_9571	Thiothixene	http://purl.obolibrary.org/obo/PR_P21728	D(1A) dopamine receptor (human)
http://purl.obolibrary.org/obo/GO_0030097	"hemopoiesis"	http://purl.obolibrary.org/obo/CHEBI_49375	dasatinib (anhydrous)	http://purl.obolibrary.org/obo/PR_P06239	tyrosine-protein kinase Lck (human)
http://purl.obolibrary.org/obo/GO_0030097	"hemopoiesis"	http://purl.obolibrary.org/obo/CHEBI_49375	dasatinib (anhydrous)	http://purl.obolibrary.org/obo/PR_P10721	mast/stem cell growth factor receptor Kit (human)
http://purl.obolibrary.org/obo/GO_0030097	"hemopoiesis"	http://purl.obolibrary.org/obo/CHEBI_41774	Tamoxifen	http://purl.obolibrary.org/obo/PR_Q15125	3-beta-hydroxysteroid-Delta(8),Delta(7)-isomerase (human)
http://purl.obolibrary.org/obo/GO_0030097	"hemopoiesis"	http://purl.obolibrary.org/obo/CHEBI_41774	tamoxifen	http://purl.obolibrary.org/obo/PR_Q15125	3-beta-hydroxysteroid-Delta(8),Delta(7)-isomerase (human)
http://purl.obolibrary.org/obo/GO_0030097	"hemopoiesis"	http://purl.obolibrary.org/obo/CHEBI_45783	imatinib	http://purl.obolibrary.org/obo/PR_P07333	macrophage colony-stimulating factor 1 receptor (human)
http://purl.obolibrary.org/obo/GO_0030097	"hemopoiesis"	http://purl.obolibrary.org/obo/CHEBI_45783	imatinib	http://purl.obolibrary.org/obo/PR_P10721	mast/stem cell growth factor receptor Kit (human)
http://purl.obolibrary.org/obo/GO_0030097	"hemopoiesis"	http://purl.obolibrary.org/obo/CHEBI_52172	nilotinib	http://purl.obolibrary.org/obo/PR_P10721	mast/stem cell growth factor receptor Kit (human)
http://purl.obolibrary.org/obo/GO_0030097	"hemopoiesis"	http://purl.obolibrary.org/obo/CHEBI_145372	gilteritinib	http://purl.obolibrary.org/obo/PR_P36888	receptor-type tyrosine-protein kinase FLT3 (human)
http://purl.obolibrary.org/obo/GO_0030168	"platelet activation"	http://purl.obolibrary.org/obo/CHEBI_49375	dasatinib (anhydrous)	http://purl.obolibrary.org/obo/PR_P06239	tyrosine-protein kinase Lck (human)
http://purl.obolibrary.org/obo/GO_0030168	"platelet activation"	http://purl.obolibrary.org/obo/CHEBI_49375	dasatinib (anhydrous)	http://purl.obolibrary.org/obo/PR_P06241	tyrosine-protein kinase Fyn (human)
http://purl.obolibrary.org/obo/GO_0030168	"platelet activation"	http://purl.obolibrary.org/obo/CHEBI_49375	dasatinib (anhydrous)	http://purl.obolibrary.org/obo/PR_P07948	tyrosine-protein kinase Lyn (human)
http://purl.obolibrary.org/obo/GO_0030168	"platelet activation"	http://purl.obolibrary.org/obo/CHEBI_49375	dasatinib (anhydrous)	http://purl.obolibrary.org/obo/PR_P12931	proto-oncogene tyrosine-protein kinase Src (human)
http://purl.obolibrary.org/obo/GO_0030168	"platelet activation"	http://purl.obolibrary.org/obo/CHEBI_135466	nafamostat	http://purl.obolibrary.org/obo/PR_P00734	prothrombin (human)
http://purl.obolibrary.org/obo/GO_0030168	"platelet activation"	http://purl.obolibrary.org/obo/CHEBI_145372	gilteritinib	http://purl.obolibrary.org/obo/PR_P30530	tyrosine-protein kinase receptor UFO (human)
http://purl.obolibrary.org/obo/GO_0030316	"osteoclast differentiation"	http://purl.obolibrary.org/obo/CHEBI_49375	dasatinib (anhydrous)	http://purl.obolibrary.org/obo/PR_Q16539	mitogen-activated protein kinase 14 (human)
http://purl.obolibrary.org/obo/GO_0030316	"osteoclast differentiation"	http://purl.obolibrary.org/obo/CHEBI_49375	dasatinib (anhydrous)	http://purl.obolibrary.org/obo/PR_P29317	ephrin type-A receptor 2 (human)
http://purl.obolibrary.org/obo/GO_0030316	"osteoclast differentiation"	http://purl.obolibrary.org/obo/CHEBI_29807	glycyrrhizinate(3-)	http://purl.obolibrary.org/obo/PR_P01375	tumor necrosis factor (human)
http://purl.obolibrary.org/obo/GO_0030316	"osteoclast differentiation"	http://purl.obolibrary.org/obo/CHEBI_45783	imatinib	http://purl.obolibrary.org/obo/PR_P07333	macrophage colony-stimulating factor 1 receptor (human)
http://purl.obolibrary.org/obo/GO_0030316	"osteoclast differentiation"	http://purl.obolibrary.org/obo/CHEBI_3638	Chloroquine	http://purl.obolibrary.org/obo/PR_P01375	tumor necrosis factor (human)
http://purl.obolibrary.org/obo/GO_0030316	"osteoclast differentiation"	http://purl.obolibrary.org/obo/CHEBI_3638	chloroquine	http://purl.obolibrary.org/obo/PR_P01375	tumor necrosis factor (human)
http://purl.obolibrary.org/obo/GO_0030335	"positive regulation of cell migration"	http://purl.obolibrary.org/obo/CHEBI_49375	dasatinib (anhydrous)	http://purl.obolibrary.org/obo/PR_P07948	tyrosine-protein kinase Lyn (human)
http://purl.obolibrary.org/obo/GO_0030335	"positive regulation of cell migration"	http://purl.obolibrary.org/obo/CHEBI_49375	dasatinib (anhydrous)	http://purl.obolibrary.org/obo/PR_P09769	tyrosine-protein kinase Fgr (human)
http://purl.obolibrary.org/obo/GO_0030335	"positive regulation of cell migration"	http://purl.obolibrary.org/obo/CHEBI_49375	dasatinib (anhydrous)	http://purl.obolibrary.org/obo/PR_P09619	platelet-derived growth factor receptor beta (human)
http://purl.obolibrary.org/obo/GO_0030335	"positive regulation of cell migration"	http://purl.obolibrary.org/obo/CHEBI_49375	dasatinib (anhydrous)	http://purl.obolibrary.org/obo/PR_P10721	mast/stem cell growth factor receptor Kit (human)
http://purl.obolibrary.org/obo/GO_0030335	"positive regulation of cell migration"	http://purl.obolibrary.org/obo/CHEBI_9711	triflupromazine	http://purl.obolibrary.org/obo/PR_P21728	D(1A) dopamine receptor (human)
http://purl.obolibrary.org/obo/GO_0030335	"positive regulation of cell migration"	http://purl.obolibrary.org/obo/CHEBI_45783	imatinib	http://purl.obolibrary.org/obo/PR_P07333	macrophage colony-stimulating factor 1 receptor (human)
http://purl.obolibrary.org/obo/GO_0030335	"positive regulation of cell migration"	http://purl.obolibrary.org/obo/CHEBI_45783	imatinib	http://purl.obolibrary.org/obo/PR_P09619	platelet-derived growth factor receptor beta (human)
http://purl.obolibrary.org/obo/GO_0030335	"positive regulation of cell migration"	http://purl.obolibrary.org/obo/CHEBI_45783	imatinib	http://purl.obolibrary.org/obo/PR_P10721	mast/stem cell growth factor receptor Kit (human)
http://purl.obolibrary.org/obo/GO_0030335	"positive regulation of cell migration"	http://purl.obolibrary.org/obo/CHEBI_45783	imatinib	http://purl.obolibrary.org/obo/PR_P16234	platelet-derived growth factor receptor alpha (human)
http://purl.obolibrary.org/obo/GO_0030335	"positive regulation of cell migration"	http://purl.obolibrary.org/obo/CHEBI_5123	Fluphenazine	http://purl.obolibrary.org/obo/PR_P21728	D(1A) dopamine receptor (human)
http://purl.obolibrary.org/obo/GO_0030335	"positive regulation of cell migration"	http://purl.obolibrary.org/obo/CHEBI_5123	fluphenazine	http://purl.obolibrary.org/obo/PR_P21728	D(1A) dopamine receptor (human)
http://purl.obolibrary.org/obo/GO_0030335	"positive regulation of cell migration"	http://purl.obolibrary.org/obo/CHEBI_52172	nilotinib	http://purl.obolibrary.org/obo/PR_P10721	mast/stem cell growth factor receptor Kit (human)
http://purl.obolibrary.org/obo/GO_0030335	"positive regulation of cell migration"	http://purl.obolibrary.org/obo/CHEBI_3647	Chlorpromazine	http://purl.obolibrary.org/obo/PR_P21728	D(1A) dopamine receptor (human)
http://purl.obolibrary.org/obo/GO_0030335	"positive regulation of cell migration"	http://purl.obolibrary.org/obo/CHEBI_3647	chlorpromazine	http://purl.obolibrary.org/obo/PR_P21728	D(1A) dopamine receptor (human)
http://purl.obolibrary.org/obo/GO_0030335	"positive regulation of cell migration"	http://purl.obolibrary.org/obo/CHEBI_9571	Thiothixene	http://purl.obolibrary.org/obo/PR_P21728	D(1A) dopamine receptor (human)
http://purl.obolibrary.org/obo/GO_0030335	"positive regulation of cell migration"	http://purl.obolibrary.org/obo/CHEBI_135466	nafamostat	http://purl.obolibrary.org/obo/PR_P00742	coagulation factor X (human)
http://purl.obolibrary.org/obo/GO_0031100	"animal organ regeneration"	http://purl.obolibrary.org/obo/CHEBI_50667	mercaptopurine	http://purl.obolibrary.org/obo/PR_Q06203	amidophosphoribosyltransferase (human)
http://purl.obolibrary.org/obo/GO_0031100	"animal organ regeneration"	http://purl.obolibrary.org/obo/CHEBI_47780	Clomipramine	http://purl.obolibrary.org/obo/PR_P09211	glutathione S-transferase P (human)
http://purl.obolibrary.org/obo/GO_0031100	"animal organ regeneration"	http://purl.obolibrary.org/obo/CHEBI_47780	clomipramine	http://purl.obolibrary.org/obo/PR_P09211	glutathione S-transferase P (human)
http://purl.obolibrary.org/obo/GO_0031100	"animal organ regeneration"	http://purl.obolibrary.org/obo/CHEBI_49375	dasatinib (anhydrous)	http://purl.obolibrary.org/obo/PR_Q06203	amidophosphoribosyltransferase (human)
http://purl.obolibrary.org/obo/GO_0031100	"animal organ regeneration"	http://purl.obolibrary.org/obo/CHEBI_49375	dasatinib (anhydrous)	http://purl.obolibrary.org/obo/PR_Q92570	nuclear receptor subfamily 4 group A member 3 (human)
http://purl.obolibrary.org/obo/GO_0031100	"animal organ regeneration"	http://purl.obolibrary.org/obo/CHEBI_145372	gilteritinib	http://purl.obolibrary.org/obo/PR_P30530	tyrosine-protein kinase receptor UFO (human)
http://purl.obolibrary.org/obo/GO_0031100	"animal organ regeneration"	http://purl.obolibrary.org/obo/CHEBI_145372	gilteritinib	http://purl.obolibrary.org/obo/PR_P36888	receptor-type tyrosine-protein kinase FLT3 (human)
http://purl.obolibrary.org/obo/GO_0031295	"T cell costimulation"	http://purl.obolibrary.org/obo/CHEBI_49375	dasatinib (anhydrous)	http://purl.obolibrary.org/obo/PR_P06239	tyrosine-protein kinase Lck (human)
http://purl.obolibrary.org/obo/GO_0031295	"T cell costimulation"	http://purl.obolibrary.org/obo/CHEBI_49375	dasatinib (anhydrous)	http://purl.obolibrary.org/obo/PR_P06241	tyrosine-protein kinase Fyn (human)
http://purl.obolibrary.org/obo/GO_0031295	"T cell costimulation"	http://purl.obolibrary.org/obo/CHEBI_49375	dasatinib (anhydrous)	http://purl.obolibrary.org/obo/PR_P07948	tyrosine-protein kinase Lyn (human)
http://purl.obolibrary.org/obo/GO_0031295	"T cell costimulation"	http://purl.obolibrary.org/obo/CHEBI_49375	dasatinib (anhydrous)	http://purl.obolibrary.org/obo/PR_P12931	proto-oncogene tyrosine-protein kinase Src (human)
http://purl.obolibrary.org/obo/GO_0031295	"T cell costimulation"	http://purl.obolibrary.org/obo/CHEBI_49375	dasatinib (anhydrous)	http://purl.obolibrary.org/obo/PR_P41240	tyrosine-protein kinase CSK (human)
http://purl.obolibrary.org/obo/GO_0031295	"T cell costimulation"	http://purl.obolibrary.org/obo/CHEBI_49375	dasatinib (anhydrous)	http://purl.obolibrary.org/obo/PR_P07947	tyrosine-protein kinase Yes (human)
http://purl.obolibrary.org/obo/GO_0031295	"T cell costimulation"	http://purl.obolibrary.org/obo/CHEBI_68478	everolimus	http://purl.obolibrary.org/obo/PR_P42345	serine/threonine-protein kinase mTOR (human)
http://purl.obolibrary.org/obo/GO_0031295	"T cell costimulation"	http://purl.obolibrary.org/obo/CHEBI_9168	sirolimus	http://purl.obolibrary.org/obo/PR_P42345	serine/threonine-protein kinase mTOR (human)
http://purl.obolibrary.org/obo/GO_0032355	"response to estradiol"	http://purl.obolibrary.org/obo/CHEBI_47780	Clomipramine	http://purl.obolibrary.org/obo/PR_P09211	glutathione S-transferase P (human)
http://purl.obolibrary.org/obo/GO_0032355	"response to estradiol"	http://purl.obolibrary.org/obo/CHEBI_47780	clomipramine	http://purl.obolibrary.org/obo/PR_P09211	glutathione S-transferase P (human)
http://purl.obolibrary.org/obo/GO_0032355	"response to estradiol"	http://purl.obolibrary.org/obo/CHEBI_47780	Clomipramine	http://purl.obolibrary.org/obo/PR_P31645	sodium-dependent serotonin transporter (human)
http://purl.obolibrary.org/obo/GO_0032355	"response to estradiol"	http://purl.obolibrary.org/obo/CHEBI_47780	clomipramine	http://purl.obolibrary.org/obo/PR_P31645	sodium-dependent serotonin transporter (human)
http://purl.obolibrary.org/obo/GO_0032355	"response to estradiol"	http://purl.obolibrary.org/obo/CHEBI_49375	dasatinib (anhydrous)	http://purl.obolibrary.org/obo/PR_P51692	signal transducer and activator of transcription 5B (human)
http://purl.obolibrary.org/obo/GO_0032355	"response to estradiol"	http://purl.obolibrary.org/obo/CHEBI_49375	dasatinib (anhydrous)	http://purl.obolibrary.org/obo/PR_P09619	platelet-derived growth factor receptor beta (human)
http://purl.obolibrary.org/obo/GO_0032355	"response to estradiol"	http://purl.obolibrary.org/obo/CHEBI_29807	glycyrrhizinate(3-)	http://purl.obolibrary.org/obo/PR_P42574	caspase-3 (human)
http://purl.obolibrary.org/obo/GO_0032355	"response to estradiol"	http://purl.obolibrary.org/obo/CHEBI_41774	Tamoxifen	http://purl.obolibrary.org/obo/PR_P03372	estrogen receptor (human)
http://purl.obolibrary.org/obo/GO_0032355	"response to estradiol"	http://purl.obolibrary.org/obo/CHEBI_41774	tamoxifen	http://purl.obolibrary.org/obo/PR_P03372	estrogen receptor (human)
http://purl.obolibrary.org/obo/GO_0032355	"response to estradiol"	http://purl.obolibrary.org/obo/CHEBI_6888	6alpha-methylprednisolone	http://purl.obolibrary.org/obo/PR_P04083	annexin A1 (human)
http://purl.obolibrary.org/obo/GO_0032355	"response to estradiol"	http://purl.obolibrary.org/obo/CHEBI_6888	Methylprednisolone	http://purl.obolibrary.org/obo/PR_P04083	annexin A1 (human)
http://purl.obolibrary.org/obo/GO_0032355	"response to estradiol"	http://purl.obolibrary.org/obo/CHEBI_3048	Benztropine	http://purl.obolibrary.org/obo/PR_P31645	sodium-dependent serotonin transporter (human)
http://purl.obolibrary.org/obo/GO_0032355	"response to estradiol"	http://purl.obolibrary.org/obo/CHEBI_3048	benzatropine	http://purl.obolibrary.org/obo/PR_P31645	sodium-dependent serotonin transporter (human)
http://purl.obolibrary.org/obo/GO_0032355	"response to estradiol"	http://purl.obolibrary.org/obo/CHEBI_45783	imatinib	http://purl.obolibrary.org/obo/PR_P09619	platelet-derived growth factor receptor beta (human)
http://purl.obolibrary.org/obo/GO_0032355	"response to estradiol"	http://purl.obolibrary.org/obo/CHEBI_5693	hexachlorophene	http://purl.obolibrary.org/obo/PR_P03372	estrogen receptor (human)
http://purl.obolibrary.org/obo/GO_0032355	"response to estradiol"	http://purl.obolibrary.org/obo/CHEBI_9635	toremifene	http://purl.obolibrary.org/obo/PR_P03372	estrogen receptor (human)
http://purl.obolibrary.org/obo/GO_0032355	"response to estradiol"	http://purl.obolibrary.org/obo/CHEBI_135947	bazedoxifene	http://purl.obolibrary.org/obo/PR_P03372	estrogen receptor (human)
http://purl.obolibrary.org/obo/GO_0032872	"regulation of stress-activated MAPK cascade"	http://purl.obolibrary.org/obo/CHEBI_47780	Clomipramine	http://purl.obolibrary.org/obo/PR_P09211	glutathione S-transferase P (human)
http://purl.obolibrary.org/obo/GO_0032872	"regulation of stress-activated MAPK cascade"	http://purl.obolibrary.org/obo/CHEBI_47780	clomipramine	http://purl.obolibrary.org/obo/PR_P09211	glutathione S-transferase P (human)
http://purl.obolibrary.org/obo/GO_0032872	"regulation of stress-activated MAPK cascade"	http://purl.obolibrary.org/obo/CHEBI_90227	selumetinib	http://purl.obolibrary.org/obo/PR_P36507	dual specificity mitogen-activated protein kinase kinase 2 (human)
http://purl.obolibrary.org/obo/GO_0032872	"regulation of stress-activated MAPK cascade"	http://purl.obolibrary.org/obo/CHEBI_90227	selumetinib	http://purl.obolibrary.org/obo/PR_Q02750	dual specificity mitogen-activated protein kinase kinase 1 (human)
http://purl.obolibrary.org/obo/GO_0032872	"regulation of stress-activated MAPK cascade"	http://purl.obolibrary.org/obo/CHEBI_75991	trametinib dimethyl sulfoxide	http://purl.obolibrary.org/obo/PR_P36507	dual specificity mitogen-activated protein kinase kinase 2 (human)
http://purl.obolibrary.org/obo/GO_0032872	"regulation of stress-activated MAPK cascade"	http://purl.obolibrary.org/obo/CHEBI_75991	trametinib dimethyl sulfoxide	http://purl.obolibrary.org/obo/PR_Q02750	dual specificity mitogen-activated protein kinase kinase 1 (human)
http://purl.obolibrary.org/obo/GO_0034776	"response to histamine"	http://purl.obolibrary.org/obo/CHEBI_8461	Promethazine	http://purl.obolibrary.org/obo/PR_P14416	D(2) dopamine receptor (human)
http://purl.obolibrary.org/obo/GO_0034776	"response to histamine"	http://purl.obolibrary.org/obo/CHEBI_8461	promethazine	http://purl.obolibrary.org/obo/PR_P14416	D(2) dopamine receptor (human)
http://purl.obolibrary.org/obo/GO_0034776	"response to histamine"	http://purl.obolibrary.org/obo/CHEBI_9711	triflupromazine	http://purl.obolibrary.org/obo/PR_P14416	D(2) dopamine receptor (human)
http://purl.obolibrary.org/obo/GO_0034776	"response to histamine"	http://purl.obolibrary.org/obo/CHEBI_9544	thiethylperazine	http://purl.obolibrary.org/obo/PR_P14416	D(2) dopamine receptor (human)
http://purl.obolibrary.org/obo/GO_0034776	"response to histamine"	http://purl.obolibrary.org/obo/CHEBI_5123	Fluphenazine	http://purl.obolibrary.org/obo/PR_P14416	D(2) dopamine receptor (human)
http://purl.obolibrary.org/obo/GO_0034776	"response to histamine"	http://purl.obolibrary.org/obo/CHEBI_5123	fluphenazine	http://purl.obolibrary.org/obo/PR_P14416	D(2) dopamine receptor (human)
http://purl.obolibrary.org/obo/GO_0034776	"response to histamine"	http://purl.obolibrary.org/obo/CHEBI_3647	Chlorpromazine	http://purl.obolibrary.org/obo/PR_P35462	D(3) dopamine receptor (human)
http://purl.obolibrary.org/obo/GO_0034776	"response to histamine"	http://purl.obolibrary.org/obo/CHEBI_3647	chlorpromazine	http://purl.obolibrary.org/obo/PR_P35462	D(3) dopamine receptor (human)
http://purl.obolibrary.org/obo/GO_0034776	"response to histamine"	http://purl.obolibrary.org/obo/CHEBI_3647	Chlorpromazine	http://purl.obolibrary.org/obo/PR_P14416	D(2) dopamine receptor (human)
http://purl.obolibrary.org/obo/GO_0034776	"response to histamine"	http://purl.obolibrary.org/obo/CHEBI_3647	chlorpromazine	http://purl.obolibrary.org/obo/PR_P14416	D(2) dopamine receptor (human)
http://purl.obolibrary.org/obo/GO_0034776	"response to histamine"	http://purl.obolibrary.org/obo/CHEBI_3647	Chlorpromazine	http://purl.obolibrary.org/obo/PR_P21917	D(4) dopamine receptor (human)
http://purl.obolibrary.org/obo/GO_0034776	"response to histamine"	http://purl.obolibrary.org/obo/CHEBI_3647	chlorpromazine	http://purl.obolibrary.org/obo/PR_P21917	D(4) dopamine receptor (human)
http://purl.obolibrary.org/obo/GO_0034776	"response to histamine"	http://purl.obolibrary.org/obo/CHEBI_9571	Thiothixene	http://purl.obolibrary.org/obo/PR_P14416	D(2) dopamine receptor (human)
http://purl.obolibrary.org/obo/GO_0035094	"response to nicotine"	http://purl.obolibrary.org/obo/CHEBI_8461	Promethazine	http://purl.obolibrary.org/obo/PR_P14416	D(2) dopamine receptor (human)
http://purl.obolibrary.org/obo/GO_0035094	"response to nicotine"	http://purl.obolibrary.org/obo/CHEBI_8461	promethazine	http://purl.obolibrary.org/obo/PR_P14416	D(2) dopamine receptor (human)
http://purl.obolibrary.org/obo/GO_0035094	"response to nicotine"	http://purl.obolibrary.org/obo/CHEBI_29807	glycyrrhizinate(3-)	http://purl.obolibrary.org/obo/PR_P42574	caspase-3 (human)
http://purl.obolibrary.org/obo/GO_0035094	"response to nicotine"	http://purl.obolibrary.org/obo/CHEBI_472805	ouabain	http://purl.obolibrary.org/obo/PR_P50993	sodium/potassium-transporting ATPase subunit alpha-2 (human)
http://purl.obolibrary.org/obo/GO_0035094	"response to nicotine"	http://purl.obolibrary.org/obo/CHEBI_9711	triflupromazine	http://purl.obolibrary.org/obo/PR_P14416	D(2) dopamine receptor (human)
http://purl.obolibrary.org/obo/GO_0035094	"response to nicotine"	http://purl.obolibrary.org/obo/CHEBI_3048	Benztropine	http://purl.obolibrary.org/obo/PR_Q01959	sodium-dependent dopamine transporter (human)
http://purl.obolibrary.org/obo/GO_0035094	"response to nicotine"	http://purl.obolibrary.org/obo/CHEBI_3048	benzatropine	http://purl.obolibrary.org/obo/PR_Q01959	sodium-dependent dopamine transporter (human)
http://purl.obolibrary.org/obo/GO_0035094	"response to nicotine"	http://purl.obolibrary.org/obo/CHEBI_9544	thiethylperazine	http://purl.obolibrary.org/obo/PR_P14416	D(2) dopamine receptor (human)
http://purl.obolibrary.org/obo/GO_0035094	"response to nicotine"	http://purl.obolibrary.org/obo/CHEBI_5123	Fluphenazine	http://purl.obolibrary.org/obo/PR_P14416	D(2) dopamine receptor (human)
http://purl.obolibrary.org/obo/GO_0035094	"response to nicotine"	http://purl.obolibrary.org/obo/CHEBI_5123	fluphenazine	http://purl.obolibrary.org/obo/PR_P14416	D(2) dopamine receptor (human)
http://purl.obolibrary.org/obo/GO_0035094	"response to nicotine"	http://purl.obolibrary.org/obo/CHEBI_3647	Chlorpromazine	http://purl.obolibrary.org/obo/PR_P14416	D(2) dopamine receptor (human)
http://purl.obolibrary.org/obo/GO_0035094	"response to nicotine"	http://purl.obolibrary.org/obo/CHEBI_3647	chlorpromazine	http://purl.obolibrary.org/obo/PR_P14416	D(2) dopamine receptor (human)
http://purl.obolibrary.org/obo/GO_0035094	"response to nicotine"	http://purl.obolibrary.org/obo/CHEBI_9571	Thiothixene	http://purl.obolibrary.org/obo/PR_P14416	D(2) dopamine receptor (human)
http://purl.obolibrary.org/obo/GO_0035726	"common myeloid progenitor cell proliferation"	http://purl.obolibrary.org/obo/CHEBI_47780	Clomipramine	http://purl.obolibrary.org/obo/PR_P09211	glutathione S-transferase P (human)
http://purl.obolibrary.org/obo/GO_0035726	"common myeloid progenitor cell proliferation"	http://purl.obolibrary.org/obo/CHEBI_47780	clomipramine	http://purl.obolibrary.org/obo/PR_P09211	glutathione S-transferase P (human)
http://purl.obolibrary.org/obo/GO_0035726	"common myeloid progenitor cell proliferation"	http://purl.obolibrary.org/obo/CHEBI_49375	dasatinib (anhydrous)	http://purl.obolibrary.org/obo/PR_Q92570	nuclear receptor subfamily 4 group A member 3 (human)
http://purl.obolibrary.org/obo/GO_0035726	"common myeloid progenitor cell proliferation"	http://purl.obolibrary.org/obo/CHEBI_145372	gilteritinib	http://purl.obolibrary.org/obo/PR_P36888	receptor-type tyrosine-protein kinase FLT3 (human)
http://purl.obolibrary.org/obo/GO_0036120	"cellular response to platelet-derived growth factor stimulus"	http://purl.obolibrary.org/obo/CHEBI_49375	dasatinib (anhydrous)	http://purl.obolibrary.org/obo/PR_P06241	tyrosine-protein kinase Fyn (human)
http://purl.obolibrary.org/obo/GO_0036120	"cellular response to platelet-derived growth factor stimulus"	http://purl.obolibrary.org/obo/CHEBI_49375	dasatinib (anhydrous)	http://purl.obolibrary.org/obo/PR_P12931	proto-oncogene tyrosine-protein kinase Src (human)
http://purl.obolibrary.org/obo/GO_0036120	"cellular response to platelet-derived growth factor stimulus"	http://purl.obolibrary.org/obo/CHEBI_49375	dasatinib (anhydrous)	http://purl.obolibrary.org/obo/PR_P07947	tyrosine-protein kinase Yes (human)
http://purl.obolibrary.org/obo/GO_0036120	"cellular response to platelet-derived growth factor stimulus"	http://purl.obolibrary.org/obo/CHEBI_49375	dasatinib (anhydrous)	http://purl.obolibrary.org/obo/PR_P09619	platelet-derived growth factor receptor beta (human)
http://purl.obolibrary.org/obo/GO_0036120	"cellular response to platelet-derived growth factor stimulus"	http://purl.obolibrary.org/obo/CHEBI_45783	imatinib	http://purl.obolibrary.org/obo/PR_P09619	platelet-derived growth factor receptor beta (human)
http://purl.obolibrary.org/obo/GO_0036376	"sodium ion export across plasma membrane"	http://purl.obolibrary.org/obo/CHEBI_28544	digitoxin	http://purl.obolibrary.org/obo/PR_P05023	sodium/potassium-transporting ATPase subunit alpha-1 (human)
http://purl.obolibrary.org/obo/GO_0036376	"sodium ion export across plasma membrane"	http://purl.obolibrary.org/obo/CHEBI_4551	digoxin	http://purl.obolibrary.org/obo/PR_P05023	sodium/potassium-transporting ATPase subunit alpha-1 (human)
http://purl.obolibrary.org/obo/GO_0036376	"sodium ion export across plasma membrane"	http://purl.obolibrary.org/obo/CHEBI_472805	ouabain	http://purl.obolibrary.org/obo/PR_P05023	sodium/potassium-transporting ATPase subunit alpha-1 (human)
http://purl.obolibrary.org/obo/GO_0036376	"sodium ion export across plasma membrane"	http://purl.obolibrary.org/obo/CHEBI_472805	ouabain	http://purl.obolibrary.org/obo/PR_P13637	sodium/potassium-transporting ATPase subunit alpha-3 (human)
http://purl.obolibrary.org/obo/GO_0036376	"sodium ion export across plasma membrane"	http://purl.obolibrary.org/obo/CHEBI_472805	ouabain	http://purl.obolibrary.org/obo/PR_P50993	sodium/potassium-transporting ATPase subunit alpha-2 (human)
http://purl.obolibrary.org/obo/GO_0038083	"peptidyl-tyrosine autophosphorylation"	http://purl.obolibrary.org/obo/CHEBI_49375	dasatinib (anhydrous)	http://purl.obolibrary.org/obo/PR_P00519	tyrosine-protein kinase ABL1 (human)
http://purl.obolibrary.org/obo/GO_0038083	"peptidyl-tyrosine autophosphorylation"	http://purl.obolibrary.org/obo/CHEBI_49375	dasatinib (anhydrous)	http://purl.obolibrary.org/obo/PR_P06239	tyrosine-protein kinase Lck (human)
http://purl.obolibrary.org/obo/GO_0038083	"peptidyl-tyrosine autophosphorylation"	http://purl.obolibrary.org/obo/CHEBI_49375	dasatinib (anhydrous)	http://purl.obolibrary.org/obo/PR_P06241	tyrosine-protein kinase Fyn (human)
http://purl.obolibrary.org/obo/GO_0038083	"peptidyl-tyrosine autophosphorylation"	http://purl.obolibrary.org/obo/CHEBI_49375	dasatinib (anhydrous)	http://purl.obolibrary.org/obo/PR_P07948	tyrosine-protein kinase Lyn (human)
http://purl.obolibrary.org/obo/GO_0038083	"peptidyl-tyrosine autophosphorylation"	http://purl.obolibrary.org/obo/CHEBI_49375	dasatinib (anhydrous)	http://purl.obolibrary.org/obo/PR_P09769	tyrosine-protein kinase Fgr (human)
http://purl.obolibrary.org/obo/GO_0038083	"peptidyl-tyrosine autophosphorylation"	http://purl.obolibrary.org/obo/CHEBI_49375	dasatinib (anhydrous)	http://purl.obolibrary.org/obo/PR_P12931	proto-oncogene tyrosine-protein kinase Src (human)
http://purl.obolibrary.org/obo/GO_0038083	"peptidyl-tyrosine autophosphorylation"	http://purl.obolibrary.org/obo/CHEBI_49375	dasatinib (anhydrous)	http://purl.obolibrary.org/obo/PR_P41240	tyrosine-protein kinase CSK (human)
http://purl.obolibrary.org/obo/GO_0038083	"peptidyl-tyrosine autophosphorylation"	http://purl.obolibrary.org/obo/CHEBI_49375	dasatinib (anhydrous)	http://purl.obolibrary.org/obo/PR_P42684	tyrosine-protein kinase ABL2 (human)
http://purl.obolibrary.org/obo/GO_0038083	"peptidyl-tyrosine autophosphorylation"	http://purl.obolibrary.org/obo/CHEBI_49375	dasatinib (anhydrous)	http://purl.obolibrary.org/obo/PR_P42685	tyrosine-protein kinase FRK (human)
http://purl.obolibrary.org/obo/GO_0038083	"peptidyl-tyrosine autophosphorylation"	http://purl.obolibrary.org/obo/CHEBI_49375	dasatinib (anhydrous)	http://purl.obolibrary.org/obo/PR_Q06187	tyrosine-protein kinase BTK (human)
http://purl.obolibrary.org/obo/GO_0038083	"peptidyl-tyrosine autophosphorylation"	http://purl.obolibrary.org/obo/CHEBI_49375	dasatinib (anhydrous)	http://purl.obolibrary.org/obo/PR_P07947	tyrosine-protein kinase Yes (human)
http://purl.obolibrary.org/obo/GO_0038083	"peptidyl-tyrosine autophosphorylation"	http://purl.obolibrary.org/obo/CHEBI_45783	imatinib	http://purl.obolibrary.org/obo/PR_P00519	tyrosine-protein kinase ABL1 (human)
http://purl.obolibrary.org/obo/GO_0038083	"peptidyl-tyrosine autophosphorylation"	http://purl.obolibrary.org/obo/CHEBI_45783	imatinib	http://purl.obolibrary.org/obo/PR_Q08345	epithelial discoidin domain-containing receptor 1 (human)
http://purl.obolibrary.org/obo/GO_0038083	"peptidyl-tyrosine autophosphorylation"	http://purl.obolibrary.org/obo/CHEBI_52172	nilotinib	http://purl.obolibrary.org/obo/PR_P00519	tyrosine-protein kinase ABL1 (human)
http://purl.obolibrary.org/obo/GO_0042053	"regulation of dopamine metabolic process"	http://purl.obolibrary.org/obo/CHEBI_9711	triflupromazine	http://purl.obolibrary.org/obo/PR_P21728	D(1A) dopamine receptor (human)
http://purl.obolibrary.org/obo/GO_0042053	"regulation of dopamine metabolic process"	http://purl.obolibrary.org/obo/CHEBI_3048	Benztropine	http://purl.obolibrary.org/obo/PR_Q01959	sodium-dependent dopamine transporter (human)
http://purl.obolibrary.org/obo/GO_0042053	"regulation of dopamine metabolic process"	http://purl.obolibrary.org/obo/CHEBI_3048	benzatropine	http://purl.obolibrary.org/obo/PR_Q01959	sodium-dependent dopamine transporter (human)
http://purl.obolibrary.org/obo/GO_0042053	"regulation of dopamine metabolic process"	http://purl.obolibrary.org/obo/CHEBI_5123	Fluphenazine	http://purl.obolibrary.org/obo/PR_P21728	D(1A) dopamine receptor (human)
http://purl.obolibrary.org/obo/GO_0042053	"regulation of dopamine metabolic process"	http://purl.obolibrary.org/obo/CHEBI_5123	fluphenazine	http://purl.obolibrary.org/obo/PR_P21728	D(1A) dopamine receptor (human)
http://purl.obolibrary.org/obo/GO_0042053	"regulation of dopamine metabolic process"	http://purl.obolibrary.org/obo/CHEBI_3647	Chlorpromazine	http://purl.obolibrary.org/obo/PR_P08908	5-hydroxytryptamine receptor 1A (human)
http://purl.obolibrary.org/obo/GO_0042053	"regulation of dopamine metabolic process"	http://purl.obolibrary.org/obo/CHEBI_3647	chlorpromazine	http://purl.obolibrary.org/obo/PR_P08908	5-hydroxytryptamine receptor 1A (human)
http://purl.obolibrary.org/obo/GO_0042053	"regulation of dopamine metabolic process"	http://purl.obolibrary.org/obo/CHEBI_3647	Chlorpromazine	http://purl.obolibrary.org/obo/PR_P21728	D(1A) dopamine receptor (human)
http://purl.obolibrary.org/obo/GO_0042053	"regulation of dopamine metabolic process"	http://purl.obolibrary.org/obo/CHEBI_3647	chlorpromazine	http://purl.obolibrary.org/obo/PR_P21728	D(1A) dopamine receptor (human)
http://purl.obolibrary.org/obo/GO_0042053	"regulation of dopamine metabolic process"	http://purl.obolibrary.org/obo/CHEBI_3647	Chlorpromazine	http://purl.obolibrary.org/obo/PR_P21917	D(4) dopamine receptor (human)
http://purl.obolibrary.org/obo/GO_0042053	"regulation of dopamine metabolic process"	http://purl.obolibrary.org/obo/CHEBI_3647	chlorpromazine	http://purl.obolibrary.org/obo/PR_P21917	D(4) dopamine receptor (human)
http://purl.obolibrary.org/obo/GO_0042053	"regulation of dopamine metabolic process"	http://purl.obolibrary.org/obo/CHEBI_9571	Thiothixene	http://purl.obolibrary.org/obo/PR_P21728	D(1A) dopamine receptor (human)
http://purl.obolibrary.org/obo/GO_0042060	"wound healing"	http://purl.obolibrary.org/obo/CHEBI_49375	dasatinib (anhydrous)	http://purl.obolibrary.org/obo/PR_P09619	platelet-derived growth factor receptor beta (human)
http://purl.obolibrary.org/obo/GO_0042060	"wound healing"	http://purl.obolibrary.org/obo/CHEBI_29807	glycyrrhizinate(3-)	http://purl.obolibrary.org/obo/PR_P42574	caspase-3 (human)
http://purl.obolibrary.org/obo/GO_0042060	"wound healing"	http://purl.obolibrary.org/obo/CHEBI_68478	everolimus	http://purl.obolibrary.org/obo/PR_P42345	serine/threonine-protein kinase mTOR (human)
http://purl.obolibrary.org/obo/GO_0042060	"wound healing"	http://purl.obolibrary.org/obo/CHEBI_45783	imatinib	http://purl.obolibrary.org/obo/PR_P09619	platelet-derived growth factor receptor beta (human)
http://purl.obolibrary.org/obo/GO_0042060	"wound healing"	http://purl.obolibrary.org/obo/CHEBI_45783	imatinib	http://purl.obolibrary.org/obo/PR_P16234	platelet-derived growth factor receptor alpha (human)
http://purl.obolibrary.org/obo/GO_0042060	"wound healing"	http://purl.obolibrary.org/obo/CHEBI_9168	sirolimus	http://purl.obolibrary.org/obo/PR_P09038	fibroblast growth factor 2 (human)
http://purl.obolibrary.org/obo/GO_0042060	"wound healing"	http://purl.obolibrary.org/obo/CHEBI_9168	sirolimus	http://purl.obolibrary.org/obo/PR_P42345	serine/threonine-protein kinase mTOR (human)
http://purl.obolibrary.org/obo/GO_0042060	"wound healing"	http://purl.obolibrary.org/obo/CHEBI_3647	Chlorpromazine	http://purl.obolibrary.org/obo/PR_P21918	D(1B) dopamine receptor (human)
http://purl.obolibrary.org/obo/GO_0042060	"wound healing"	http://purl.obolibrary.org/obo/CHEBI_3647	chlorpromazine	http://purl.obolibrary.org/obo/PR_P21918	D(1B) dopamine receptor (human)
http://purl.obolibrary.org/obo/GO_0042060	"wound healing"	http://purl.obolibrary.org/obo/CHEBI_6532	Loperamide	http://purl.obolibrary.org/obo/PR_P35372	mu-type opioid receptor (human)
http://purl.obolibrary.org/obo/GO_0042060	"wound healing"	http://purl.obolibrary.org/obo/CHEBI_6532	loperamide	http://purl.obolibrary.org/obo/PR_P35372	mu-type opioid receptor (human)
http://purl.obolibrary.org/obo/GO_0042127	"regulation of cell population proliferation"	http://purl.obolibrary.org/obo/CHEBI_49375	dasatinib (anhydrous)	http://purl.obolibrary.org/obo/PR_P00519	tyrosine-protein kinase ABL1 (human)
http://purl.obolibrary.org/obo/GO_0042127	"regulation of cell population proliferation"	http://purl.obolibrary.org/obo/CHEBI_49375	dasatinib (anhydrous)	http://purl.obolibrary.org/obo/PR_P06239	tyrosine-protein kinase Lck (human)
http://purl.obolibrary.org/obo/GO_0042127	"regulation of cell population proliferation"	http://purl.obolibrary.org/obo/CHEBI_49375	dasatinib (anhydrous)	http://purl.obolibrary.org/obo/PR_P06241	tyrosine-protein kinase Fyn (human)
http://purl.obolibrary.org/obo/GO_0042127	"regulation of cell population proliferation"	http://purl.obolibrary.org/obo/CHEBI_49375	dasatinib (anhydrous)	http://purl.obolibrary.org/obo/PR_P09769	tyrosine-protein kinase Fgr (human)
http://purl.obolibrary.org/obo/GO_0042127	"regulation of cell population proliferation"	http://purl.obolibrary.org/obo/CHEBI_49375	dasatinib (anhydrous)	http://purl.obolibrary.org/obo/PR_P12931	proto-oncogene tyrosine-protein kinase Src (human)
http://purl.obolibrary.org/obo/GO_0042127	"regulation of cell population proliferation"	http://purl.obolibrary.org/obo/CHEBI_49375	dasatinib (anhydrous)	http://purl.obolibrary.org/obo/PR_P41240	tyrosine-protein kinase CSK (human)
http://purl.obolibrary.org/obo/GO_0042127	"regulation of cell population proliferation"	http://purl.obolibrary.org/obo/CHEBI_49375	dasatinib (anhydrous)	http://purl.obolibrary.org/obo/PR_P42684	tyrosine-protein kinase ABL2 (human)
http://purl.obolibrary.org/obo/GO_0042127	"regulation of cell population proliferation"	http://purl.obolibrary.org/obo/CHEBI_49375	dasatinib (anhydrous)	http://purl.obolibrary.org/obo/PR_Q06187	tyrosine-protein kinase BTK (human)
http://purl.obolibrary.org/obo/GO_0042127	"regulation of cell population proliferation"	http://purl.obolibrary.org/obo/CHEBI_49375	dasatinib (anhydrous)	http://purl.obolibrary.org/obo/PR_P07947	tyrosine-protein kinase Yes (human)
http://purl.obolibrary.org/obo/GO_0042127	"regulation of cell population proliferation"	http://purl.obolibrary.org/obo/CHEBI_49375	dasatinib (anhydrous)	http://purl.obolibrary.org/obo/PR_P10721	mast/stem cell growth factor receptor Kit (human)
http://purl.obolibrary.org/obo/GO_0042127	"regulation of cell population proliferation"	http://purl.obolibrary.org/obo/CHEBI_29807	glycyrrhizinate(3-)	http://purl.obolibrary.org/obo/PR_P01375	tumor necrosis factor (human)
http://purl.obolibrary.org/obo/GO_0042127	"regulation of cell population proliferation"	http://purl.obolibrary.org/obo/CHEBI_2896	astemizole	http://purl.obolibrary.org/obo/PR_O95259	potassium voltage-gated channel subfamily H member 1 (human)
http://purl.obolibrary.org/obo/GO_0042127	"regulation of cell population proliferation"	http://purl.obolibrary.org/obo/CHEBI_6888	6alpha-methylprednisolone	http://purl.obolibrary.org/obo/PR_P04083	annexin A1 (human)
http://purl.obolibrary.org/obo/GO_0042127	"regulation of cell population proliferation"	http://purl.obolibrary.org/obo/CHEBI_6888	Methylprednisolone	http://purl.obolibrary.org/obo/PR_P04083	annexin A1 (human)
http://purl.obolibrary.org/obo/GO_0042127	"regulation of cell population proliferation"	http://purl.obolibrary.org/obo/CHEBI_45783	imatinib	http://purl.obolibrary.org/obo/PR_P00519	tyrosine-protein kinase ABL1 (human)
http://purl.obolibrary.org/obo/GO_0042127	"regulation of cell population proliferation"	http://purl.obolibrary.org/obo/CHEBI_45783	imatinib	http://purl.obolibrary.org/obo/PR_P10721	mast/stem cell growth factor receptor Kit (human)
http://purl.obolibrary.org/obo/GO_0042127	"regulation of cell population proliferation"	http://purl.obolibrary.org/obo/CHEBI_52172	nilotinib	http://purl.obolibrary.org/obo/PR_P00519	tyrosine-protein kinase ABL1 (human)
http://purl.obolibrary.org/obo/GO_0042127	"regulation of cell population proliferation"	http://purl.obolibrary.org/obo/CHEBI_52172	nilotinib	http://purl.obolibrary.org/obo/PR_P10721	mast/stem cell growth factor receptor Kit (human)
http://purl.obolibrary.org/obo/GO_0042127	"regulation of cell population proliferation"	http://purl.obolibrary.org/obo/CHEBI_3638	Chloroquine	http://purl.obolibrary.org/obo/PR_Q9BYF1	angiotensin-converting enzyme 2 (human)
http://purl.obolibrary.org/obo/GO_0042127	"regulation of cell population proliferation"	http://purl.obolibrary.org/obo/CHEBI_3638	chloroquine	http://purl.obolibrary.org/obo/PR_Q9BYF1	angiotensin-converting enzyme 2 (human)
http://purl.obolibrary.org/obo/GO_0042127	"regulation of cell population proliferation"	http://purl.obolibrary.org/obo/CHEBI_3638	Chloroquine	http://purl.obolibrary.org/obo/PR_P01375	tumor necrosis factor (human)
http://purl.obolibrary.org/obo/GO_0042127	"regulation of cell population proliferation"	http://purl.obolibrary.org/obo/CHEBI_3638	chloroquine	http://purl.obolibrary.org/obo/PR_P01375	tumor necrosis factor (human)
http://purl.obolibrary.org/obo/GO_0042127	"regulation of cell population proliferation"	http://purl.obolibrary.org/obo/CHEBI_5801	hydroxychloroquine	http://purl.obolibrary.org/obo/PR_Q9BYF1	angiotensin-converting enzyme 2 (human)
http://purl.obolibrary.org/obo/GO_0042220	"response to cocaine"	http://purl.obolibrary.org/obo/CHEBI_2674	amodiaquine	http://purl.obolibrary.org/obo/PR_P50135	histamine N-methyltransferase (human)
http://purl.obolibrary.org/obo/GO_0042220	"response to cocaine"	http://purl.obolibrary.org/obo/CHEBI_8461	Promethazine	http://purl.obolibrary.org/obo/PR_P14416	D(2) dopamine receptor (human)
http://purl.obolibrary.org/obo/GO_0042220	"response to cocaine"	http://purl.obolibrary.org/obo/CHEBI_8461	promethazine	http://purl.obolibrary.org/obo/PR_P14416	D(2) dopamine receptor (human)
http://purl.obolibrary.org/obo/GO_0042220	"response to cocaine"	http://purl.obolibrary.org/obo/CHEBI_68478	everolimus	http://purl.obolibrary.org/obo/PR_P42345	serine/threonine-protein kinase mTOR (human)
http://purl.obolibrary.org/obo/GO_0042220	"response to cocaine"	http://purl.obolibrary.org/obo/CHEBI_9711	triflupromazine	http://purl.obolibrary.org/obo/PR_P14416	D(2) dopamine receptor (human)
http://purl.obolibrary.org/obo/GO_0042220	"response to cocaine"	http://purl.obolibrary.org/obo/CHEBI_3048	Benztropine	http://purl.obolibrary.org/obo/PR_Q01959	sodium-dependent dopamine transporter (human)
http://purl.obolibrary.org/obo/GO_0042220	"response to cocaine"	http://purl.obolibrary.org/obo/CHEBI_3048	benzatropine	http://purl.obolibrary.org/obo/PR_Q01959	sodium-dependent dopamine transporter (human)
http://purl.obolibrary.org/obo/GO_0042220	"response to cocaine"	http://purl.obolibrary.org/obo/CHEBI_9544	thiethylperazine	http://purl.obolibrary.org/obo/PR_P14416	D(2) dopamine receptor (human)
http://purl.obolibrary.org/obo/GO_0042220	"response to cocaine"	http://purl.obolibrary.org/obo/CHEBI_9168	sirolimus	http://purl.obolibrary.org/obo/PR_P42345	serine/threonine-protein kinase mTOR (human)
http://purl.obolibrary.org/obo/GO_0042220	"response to cocaine"	http://purl.obolibrary.org/obo/CHEBI_5123	Fluphenazine	http://purl.obolibrary.org/obo/PR_P14416	D(2) dopamine receptor (human)
http://purl.obolibrary.org/obo/GO_0042220	"response to cocaine"	http://purl.obolibrary.org/obo/CHEBI_5123	fluphenazine	http://purl.obolibrary.org/obo/PR_P14416	D(2) dopamine receptor (human)
http://purl.obolibrary.org/obo/GO_0042220	"response to cocaine"	http://purl.obolibrary.org/obo/CHEBI_3647	Chlorpromazine	http://purl.obolibrary.org/obo/PR_P17405	sphingomyelin phosphodiesterase (human)
http://purl.obolibrary.org/obo/GO_0042220	"response to cocaine"	http://purl.obolibrary.org/obo/CHEBI_3647	chlorpromazine	http://purl.obolibrary.org/obo/PR_P17405	sphingomyelin phosphodiesterase (human)
http://purl.obolibrary.org/obo/GO_0042220	"response to cocaine"	http://purl.obolibrary.org/obo/CHEBI_3647	Chlorpromazine	http://purl.obolibrary.org/obo/PR_P21918	D(1B) dopamine receptor (human)
http://purl.obolibrary.org/obo/GO_0042220	"response to cocaine"	http://purl.obolibrary.org/obo/CHEBI_3647	chlorpromazine	http://purl.obolibrary.org/obo/PR_P21918	D(1B) dopamine receptor (human)
http://purl.obolibrary.org/obo/GO_0042220	"response to cocaine"	http://purl.obolibrary.org/obo/CHEBI_3647	Chlorpromazine	http://purl.obolibrary.org/obo/PR_P35462	D(3) dopamine receptor (human)
http://purl.obolibrary.org/obo/GO_0042220	"response to cocaine"	http://purl.obolibrary.org/obo/CHEBI_3647	chlorpromazine	http://purl.obolibrary.org/obo/PR_P35462	D(3) dopamine receptor (human)
http://purl.obolibrary.org/obo/GO_0042220	"response to cocaine"	http://purl.obolibrary.org/obo/CHEBI_3647	Chlorpromazine	http://purl.obolibrary.org/obo/PR_P14416	D(2) dopamine receptor (human)
http://purl.obolibrary.org/obo/GO_0042220	"response to cocaine"	http://purl.obolibrary.org/obo/CHEBI_3647	chlorpromazine	http://purl.obolibrary.org/obo/PR_P14416	D(2) dopamine receptor (human)
http://purl.obolibrary.org/obo/GO_0042220	"response to cocaine"	http://purl.obolibrary.org/obo/CHEBI_6532	Loperamide	http://purl.obolibrary.org/obo/PR_P35372	mu-type opioid receptor (human)
http://purl.obolibrary.org/obo/GO_0042220	"response to cocaine"	http://purl.obolibrary.org/obo/CHEBI_6532	loperamide	http://purl.obolibrary.org/obo/PR_P35372	mu-type opioid receptor (human)
http://purl.obolibrary.org/obo/GO_0042220	"response to cocaine"	http://purl.obolibrary.org/obo/CHEBI_9571	Thiothixene	http://purl.obolibrary.org/obo/PR_P14416	D(2) dopamine receptor (human)
http://purl.obolibrary.org/obo/GO_0042310	"vasoconstriction"	http://purl.obolibrary.org/obo/CHEBI_47780	Clomipramine	http://purl.obolibrary.org/obo/PR_P31645	sodium-dependent serotonin transporter (human)
http://purl.obolibrary.org/obo/GO_0042310	"vasoconstriction"	http://purl.obolibrary.org/obo/CHEBI_47780	clomipramine	http://purl.obolibrary.org/obo/PR_P31645	sodium-dependent serotonin transporter (human)
http://purl.obolibrary.org/obo/GO_0042310	"vasoconstriction"	http://purl.obolibrary.org/obo/CHEBI_47780	Clomipramine	http://purl.obolibrary.org/obo/PR_P41595	5-hydroxytryptamine receptor 2B (human)
http://purl.obolibrary.org/obo/GO_0042310	"vasoconstriction"	http://purl.obolibrary.org/obo/CHEBI_47780	clomipramine	http://purl.obolibrary.org/obo/PR_P41595	5-hydroxytryptamine receptor 2B (human)
http://purl.obolibrary.org/obo/GO_0042310	"vasoconstriction"	http://purl.obolibrary.org/obo/CHEBI_9711	triflupromazine	http://purl.obolibrary.org/obo/PR_P41595	5-hydroxytryptamine receptor 2B (human)
http://purl.obolibrary.org/obo/GO_0042310	"vasoconstriction"	http://purl.obolibrary.org/obo/CHEBI_3048	Benztropine	http://purl.obolibrary.org/obo/PR_P31645	sodium-dependent serotonin transporter (human)
http://purl.obolibrary.org/obo/GO_0042310	"vasoconstriction"	http://purl.obolibrary.org/obo/CHEBI_3048	benzatropine	http://purl.obolibrary.org/obo/PR_P31645	sodium-dependent serotonin transporter (human)
http://purl.obolibrary.org/obo/GO_0042310	"vasoconstriction"	http://purl.obolibrary.org/obo/CHEBI_3647	Chlorpromazine	http://purl.obolibrary.org/obo/PR_P08908	5-hydroxytryptamine receptor 1A (human)
http://purl.obolibrary.org/obo/GO_0042310	"vasoconstriction"	http://purl.obolibrary.org/obo/CHEBI_3647	chlorpromazine	http://purl.obolibrary.org/obo/PR_P08908	5-hydroxytryptamine receptor 1A (human)
http://purl.obolibrary.org/obo/GO_0042310	"vasoconstriction"	http://purl.obolibrary.org/obo/CHEBI_3647	Chlorpromazine	http://purl.obolibrary.org/obo/PR_P34969	5-hydroxytryptamine receptor 7 (human)
http://purl.obolibrary.org/obo/GO_0042310	"vasoconstriction"	http://purl.obolibrary.org/obo/CHEBI_3647	chlorpromazine	http://purl.obolibrary.org/obo/PR_P34969	5-hydroxytryptamine receptor 7 (human)
http://purl.obolibrary.org/obo/GO_0042417	"dopamine metabolic process"	http://purl.obolibrary.org/obo/CHEBI_50667	mercaptopurine	http://purl.obolibrary.org/obo/PR_P00492	hypoxanthine-guanine phosphoribosyltransferase (human)
http://purl.obolibrary.org/obo/GO_0042417	"dopamine metabolic process"	http://purl.obolibrary.org/obo/CHEBI_8461	Promethazine	http://purl.obolibrary.org/obo/PR_P14416	D(2) dopamine receptor (human)
http://purl.obolibrary.org/obo/GO_0042417	"dopamine metabolic process"	http://purl.obolibrary.org/obo/CHEBI_8461	promethazine	http://purl.obolibrary.org/obo/PR_P14416	D(2) dopamine receptor (human)
http://purl.obolibrary.org/obo/GO_0042417	"dopamine metabolic process"	http://purl.obolibrary.org/obo/CHEBI_9711	triflupromazine	http://purl.obolibrary.org/obo/PR_P14416	D(2) dopamine receptor (human)
http://purl.obolibrary.org/obo/GO_0042417	"dopamine metabolic process"	http://purl.obolibrary.org/obo/CHEBI_9711	triflupromazine	http://purl.obolibrary.org/obo/PR_P21728	D(1A) dopamine receptor (human)
http://purl.obolibrary.org/obo/GO_0042417	"dopamine metabolic process"	http://purl.obolibrary.org/obo/CHEBI_9544	thiethylperazine	http://purl.obolibrary.org/obo/PR_P14416	D(2) dopamine receptor (human)
http://purl.obolibrary.org/obo/GO_0042417	"dopamine metabolic process"	http://purl.obolibrary.org/obo/CHEBI_5123	Fluphenazine	http://purl.obolibrary.org/obo/PR_P14416	D(2) dopamine receptor (human)
http://purl.obolibrary.org/obo/GO_0042417	"dopamine metabolic process"	http://purl.obolibrary.org/obo/CHEBI_5123	fluphenazine	http://purl.obolibrary.org/obo/PR_P14416	D(2) dopamine receptor (human)
http://purl.obolibrary.org/obo/GO_0042417	"dopamine metabolic process"	http://purl.obolibrary.org/obo/CHEBI_5123	Fluphenazine	http://purl.obolibrary.org/obo/PR_P21728	D(1A) dopamine receptor (human)
http://purl.obolibrary.org/obo/GO_0042417	"dopamine metabolic process"	http://purl.obolibrary.org/obo/CHEBI_5123	fluphenazine	http://purl.obolibrary.org/obo/PR_P21728	D(1A) dopamine receptor (human)
http://purl.obolibrary.org/obo/GO_0042417	"dopamine metabolic process"	http://purl.obolibrary.org/obo/CHEBI_3647	Chlorpromazine	http://purl.obolibrary.org/obo/PR_P35462	D(3) dopamine receptor (human)
http://purl.obolibrary.org/obo/GO_0042417	"dopamine metabolic process"	http://purl.obolibrary.org/obo/CHEBI_3647	chlorpromazine	http://purl.obolibrary.org/obo/PR_P35462	D(3) dopamine receptor (human)
http://purl.obolibrary.org/obo/GO_0042417	"dopamine metabolic process"	http://purl.obolibrary.org/obo/CHEBI_3647	Chlorpromazine	http://purl.obolibrary.org/obo/PR_P14416	D(2) dopamine receptor (human)
http://purl.obolibrary.org/obo/GO_0042417	"dopamine metabolic process"	http://purl.obolibrary.org/obo/CHEBI_3647	chlorpromazine	http://purl.obolibrary.org/obo/PR_P14416	D(2) dopamine receptor (human)
http://purl.obolibrary.org/obo/GO_0042417	"dopamine metabolic process"	http://purl.obolibrary.org/obo/CHEBI_3647	Chlorpromazine	http://purl.obolibrary.org/obo/PR_P21728	D(1A) dopamine receptor (human)
http://purl.obolibrary.org/obo/GO_0042417	"dopamine metabolic process"	http://purl.obolibrary.org/obo/CHEBI_3647	chlorpromazine	http://purl.obolibrary.org/obo/PR_P21728	D(1A) dopamine receptor (human)
http://purl.obolibrary.org/obo/GO_0042417	"dopamine metabolic process"	http://purl.obolibrary.org/obo/CHEBI_3647	Chlorpromazine	http://purl.obolibrary.org/obo/PR_P21917	D(4) dopamine receptor (human)
http://purl.obolibrary.org/obo/GO_0042417	"dopamine metabolic process"	http://purl.obolibrary.org/obo/CHEBI_3647	chlorpromazine	http://purl.obolibrary.org/obo/PR_P21917	D(4) dopamine receptor (human)
http://purl.obolibrary.org/obo/GO_0042417	"dopamine metabolic process"	http://purl.obolibrary.org/obo/CHEBI_9571	Thiothixene	http://purl.obolibrary.org/obo/PR_P14416	D(2) dopamine receptor (human)
http://purl.obolibrary.org/obo/GO_0042417	"dopamine metabolic process"	http://purl.obolibrary.org/obo/CHEBI_9571	Thiothixene	http://purl.obolibrary.org/obo/PR_P21728	D(1A) dopamine receptor (human)
http://purl.obolibrary.org/obo/GO_0042755	"eating behavior"	http://purl.obolibrary.org/obo/CHEBI_63609	mefloquine	http://purl.obolibrary.org/obo/PR_P29274	adenosine receptor A2a (human)
http://purl.obolibrary.org/obo/GO_0042755	"eating behavior"	http://purl.obolibrary.org/obo/CHEBI_63609	Mefloquine	http://purl.obolibrary.org/obo/PR_P29274	adenosine receptor A2a (human)
http://purl.obolibrary.org/obo/GO_0042755	"eating behavior"	http://purl.obolibrary.org/obo/CHEBI_6532	Loperamide	http://purl.obolibrary.org/obo/PR_P35372	mu-type opioid receptor (human)
http://purl.obolibrary.org/obo/GO_0042755	"eating behavior"	http://purl.obolibrary.org/obo/CHEBI_6532	loperamide	http://purl.obolibrary.org/obo/PR_P35372	mu-type opioid receptor (human)
http://purl.obolibrary.org/obo/GO_0042755	"eating behavior"	http://purl.obolibrary.org/obo/CHEBI_6532	Loperamide	http://purl.obolibrary.org/obo/PR_P41143	delta-type opioid receptor (human)
http://purl.obolibrary.org/obo/GO_0042755	"eating behavior"	http://purl.obolibrary.org/obo/CHEBI_6532	loperamide	http://purl.obolibrary.org/obo/PR_P41143	delta-type opioid receptor (human)
http://purl.obolibrary.org/obo/GO_0042755	"eating behavior"	http://purl.obolibrary.org/obo/CHEBI_6532	Loperamide	http://purl.obolibrary.org/obo/PR_P41145	kappa-type opioid receptor (human)
http://purl.obolibrary.org/obo/GO_0042755	"eating behavior"	http://purl.obolibrary.org/obo/CHEBI_6532	loperamide	http://purl.obolibrary.org/obo/PR_P41145	kappa-type opioid receptor (human)
http://purl.obolibrary.org/obo/GO_0043114	"regulation of vascular permeability"	http://purl.obolibrary.org/obo/CHEBI_49375	dasatinib (anhydrous)	http://purl.obolibrary.org/obo/PR_P11274	breakpoint cluster region protein (human)
http://purl.obolibrary.org/obo/GO_0043114	"regulation of vascular permeability"	http://purl.obolibrary.org/obo/CHEBI_49375	dasatinib (anhydrous)	http://purl.obolibrary.org/obo/PR_P12931	proto-oncogene tyrosine-protein kinase Src (human)
http://purl.obolibrary.org/obo/GO_0043114	"regulation of vascular permeability"	http://purl.obolibrary.org/obo/CHEBI_49375	dasatinib (anhydrous)	http://purl.obolibrary.org/obo/PR_P07947	tyrosine-protein kinase Yes (human)
http://purl.obolibrary.org/obo/GO_0043114	"regulation of vascular permeability"	http://purl.obolibrary.org/obo/CHEBI_8461	Promethazine	http://purl.obolibrary.org/obo/PR_P35367	histamine H1 receptor (human)
http://purl.obolibrary.org/obo/GO_0043114	"regulation of vascular permeability"	http://purl.obolibrary.org/obo/CHEBI_8461	promethazine	http://purl.obolibrary.org/obo/PR_P35367	histamine H1 receptor (human)
http://purl.obolibrary.org/obo/GO_0043114	"regulation of vascular permeability"	http://purl.obolibrary.org/obo/CHEBI_2896	astemizole	http://purl.obolibrary.org/obo/PR_P35367	histamine H1 receptor (human)
http://purl.obolibrary.org/obo/GO_0043114	"regulation of vascular permeability"	http://purl.obolibrary.org/obo/CHEBI_3048	Benztropine	http://purl.obolibrary.org/obo/PR_P35367	histamine H1 receptor (human)
http://purl.obolibrary.org/obo/GO_0043114	"regulation of vascular permeability"	http://purl.obolibrary.org/obo/CHEBI_3048	benzatropine	http://purl.obolibrary.org/obo/PR_P35367	histamine H1 receptor (human)
http://purl.obolibrary.org/obo/GO_0043114	"regulation of vascular permeability"	http://purl.obolibrary.org/obo/CHEBI_45783	imatinib	http://purl.obolibrary.org/obo/PR_P11274	breakpoint cluster region protein (human)
http://purl.obolibrary.org/obo/GO_0043114	"regulation of vascular permeability"	http://purl.obolibrary.org/obo/CHEBI_3647	Chlorpromazine	http://purl.obolibrary.org/obo/PR_P35367	histamine H1 receptor (human)
http://purl.obolibrary.org/obo/GO_0043114	"regulation of vascular permeability"	http://purl.obolibrary.org/obo/CHEBI_3647	chlorpromazine	http://purl.obolibrary.org/obo/PR_P35367	histamine H1 receptor (human)
http://purl.obolibrary.org/obo/GO_0043200	"response to amino acid"	http://purl.obolibrary.org/obo/CHEBI_47780	Clomipramine	http://purl.obolibrary.org/obo/PR_P09211	glutathione S-transferase P (human)
http://purl.obolibrary.org/obo/GO_0043200	"response to amino acid"	http://purl.obolibrary.org/obo/CHEBI_47780	clomipramine	http://purl.obolibrary.org/obo/PR_P09211	glutathione S-transferase P (human)
http://purl.obolibrary.org/obo/GO_0043200	"response to amino acid"	http://purl.obolibrary.org/obo/CHEBI_49375	dasatinib (anhydrous)	http://purl.obolibrary.org/obo/PR_P07948	tyrosine-protein kinase Lyn (human)
http://purl.obolibrary.org/obo/GO_0043200	"response to amino acid"	http://purl.obolibrary.org/obo/CHEBI_6078	ivermectin	http://purl.obolibrary.org/obo/PR_O75311	glycine receptor subunit alpha-3 (human)
http://purl.obolibrary.org/obo/GO_0043200	"response to amino acid"	http://purl.obolibrary.org/obo/CHEBI_6078	Ivermectin	http://purl.obolibrary.org/obo/PR_O75311	glycine receptor subunit alpha-3 (human)
http://purl.obolibrary.org/obo/GO_0043200	"response to amino acid"	http://purl.obolibrary.org/obo/CHEBI_29807	glycyrrhizinate(3-)	http://purl.obolibrary.org/obo/PR_P42574	caspase-3 (human)
http://purl.obolibrary.org/obo/GO_0043200	"response to amino acid"	http://purl.obolibrary.org/obo/CHEBI_68478	everolimus	http://purl.obolibrary.org/obo/PR_P42345	serine/threonine-protein kinase mTOR (human)
http://purl.obolibrary.org/obo/GO_0043200	"response to amino acid"	http://purl.obolibrary.org/obo/CHEBI_9168	sirolimus	http://purl.obolibrary.org/obo/PR_P42345	serine/threonine-protein kinase mTOR (human)
http://purl.obolibrary.org/obo/GO_0043200	"response to amino acid"	http://purl.obolibrary.org/obo/CHEBI_135466	nafamostat	http://purl.obolibrary.org/obo/PR_P05362	intercellular adhesion molecule 1 (human)
http://purl.obolibrary.org/obo/GO_0043278	"response to morphine"	http://purl.obolibrary.org/obo/CHEBI_8461	Promethazine	http://purl.obolibrary.org/obo/PR_P14416	D(2) dopamine receptor (human)
http://purl.obolibrary.org/obo/GO_0043278	"response to morphine"	http://purl.obolibrary.org/obo/CHEBI_8461	promethazine	http://purl.obolibrary.org/obo/PR_P14416	D(2) dopamine receptor (human)
http://purl.obolibrary.org/obo/GO_0043278	"response to morphine"	http://purl.obolibrary.org/obo/CHEBI_68478	everolimus	http://purl.obolibrary.org/obo/PR_P42345	serine/threonine-protein kinase mTOR (human)
http://purl.obolibrary.org/obo/GO_0043278	"response to morphine"	http://purl.obolibrary.org/obo/CHEBI_9711	triflupromazine	http://purl.obolibrary.org/obo/PR_P14416	D(2) dopamine receptor (human)
http://purl.obolibrary.org/obo/GO_0043278	"response to morphine"	http://purl.obolibrary.org/obo/CHEBI_9544	thiethylperazine	http://purl.obolibrary.org/obo/PR_P14416	D(2) dopamine receptor (human)
http://purl.obolibrary.org/obo/GO_0043278	"response to morphine"	http://purl.obolibrary.org/obo/CHEBI_9168	sirolimus	http://purl.obolibrary.org/obo/PR_P42345	serine/threonine-protein kinase mTOR (human)
http://purl.obolibrary.org/obo/GO_0043278	"response to morphine"	http://purl.obolibrary.org/obo/CHEBI_5123	Fluphenazine	http://purl.obolibrary.org/obo/PR_P14416	D(2) dopamine receptor (human)
http://purl.obolibrary.org/obo/GO_0043278	"response to morphine"	http://purl.obolibrary.org/obo/CHEBI_5123	fluphenazine	http://purl.obolibrary.org/obo/PR_P14416	D(2) dopamine receptor (human)
http://purl.obolibrary.org/obo/GO_0043278	"response to morphine"	http://purl.obolibrary.org/obo/CHEBI_3647	Chlorpromazine	http://purl.obolibrary.org/obo/PR_P35462	D(3) dopamine receptor (human)
http://purl.obolibrary.org/obo/GO_0043278	"response to morphine"	http://purl.obolibrary.org/obo/CHEBI_3647	chlorpromazine	http://purl.obolibrary.org/obo/PR_P35462	D(3) dopamine receptor (human)
http://purl.obolibrary.org/obo/GO_0043278	"response to morphine"	http://purl.obolibrary.org/obo/CHEBI_3647	Chlorpromazine	http://purl.obolibrary.org/obo/PR_P14416	D(2) dopamine receptor (human)
http://purl.obolibrary.org/obo/GO_0043278	"response to morphine"	http://purl.obolibrary.org/obo/CHEBI_3647	chlorpromazine	http://purl.obolibrary.org/obo/PR_P14416	D(2) dopamine receptor (human)
http://purl.obolibrary.org/obo/GO_0043278	"response to morphine"	http://purl.obolibrary.org/obo/CHEBI_6532	Loperamide	http://purl.obolibrary.org/obo/PR_P41145	kappa-type opioid receptor (human)
http://purl.obolibrary.org/obo/GO_0043278	"response to morphine"	http://purl.obolibrary.org/obo/CHEBI_6532	loperamide	http://purl.obolibrary.org/obo/PR_P41145	kappa-type opioid receptor (human)
http://purl.obolibrary.org/obo/GO_0043278	"response to morphine"	http://purl.obolibrary.org/obo/CHEBI_9571	Thiothixene	http://purl.obolibrary.org/obo/PR_P14416	D(2) dopamine receptor (human)
http://purl.obolibrary.org/obo/GO_0043401	"steroid hormone mediated signaling pathway"	http://purl.obolibrary.org/obo/CHEBI_49375	dasatinib (anhydrous)	http://purl.obolibrary.org/obo/PR_Q92570	nuclear receptor subfamily 4 group A member 3 (human)
http://purl.obolibrary.org/obo/GO_0043401	"steroid hormone mediated signaling pathway"	http://purl.obolibrary.org/obo/CHEBI_41774	Tamoxifen	http://purl.obolibrary.org/obo/PR_O75469	nuclear receptor subfamily 1 group I member 2 (human)
http://purl.obolibrary.org/obo/GO_0043401	"steroid hormone mediated signaling pathway"	http://purl.obolibrary.org/obo/CHEBI_41774	tamoxifen	http://purl.obolibrary.org/obo/PR_O75469	nuclear receptor subfamily 1 group I member 2 (human)
http://purl.obolibrary.org/obo/GO_0043401	"steroid hormone mediated signaling pathway"	http://purl.obolibrary.org/obo/CHEBI_41774	Tamoxifen	http://purl.obolibrary.org/obo/PR_P62508	estrogen-related receptor gamma (human)
http://purl.obolibrary.org/obo/GO_0043401	"steroid hormone mediated signaling pathway"	http://purl.obolibrary.org/obo/CHEBI_41774	tamoxifen	http://purl.obolibrary.org/obo/PR_P62508	estrogen-related receptor gamma (human)
http://purl.obolibrary.org/obo/GO_0043401	"steroid hormone mediated signaling pathway"	http://purl.obolibrary.org/obo/CHEBI_41774	Tamoxifen	http://purl.obolibrary.org/obo/PR_P03372	estrogen receptor (human)
http://purl.obolibrary.org/obo/GO_0043401	"steroid hormone mediated signaling pathway"	http://purl.obolibrary.org/obo/CHEBI_41774	tamoxifen	http://purl.obolibrary.org/obo/PR_P03372	estrogen receptor (human)
http://purl.obolibrary.org/obo/GO_0043401	"steroid hormone mediated signaling pathway"	http://purl.obolibrary.org/obo/CHEBI_5693	hexachlorophene	http://purl.obolibrary.org/obo/PR_P03372	estrogen receptor (human)
http://purl.obolibrary.org/obo/GO_0043401	"steroid hormone mediated signaling pathway"	http://purl.obolibrary.org/obo/CHEBI_5812	Hydroxyprogesterone caproate	http://purl.obolibrary.org/obo/PR_P06401	progesterone receptor (human)
http://purl.obolibrary.org/obo/GO_0043401	"steroid hormone mediated signaling pathway"	http://purl.obolibrary.org/obo/CHEBI_9635	toremifene	http://purl.obolibrary.org/obo/PR_P03372	estrogen receptor (human)
http://purl.obolibrary.org/obo/GO_0043401	"steroid hormone mediated signaling pathway"	http://purl.obolibrary.org/obo/CHEBI_135947	bazedoxifene	http://purl.obolibrary.org/obo/PR_P03372	estrogen receptor (human)
http://purl.obolibrary.org/obo/GO_0043406	"positive regulation of MAP kinase activity"	http://purl.obolibrary.org/obo/CHEBI_47780	Clomipramine	http://purl.obolibrary.org/obo/PR_P28223	5-hydroxytryptamine receptor 2A (human)
http://purl.obolibrary.org/obo/GO_0043406	"positive regulation of MAP kinase activity"	http://purl.obolibrary.org/obo/CHEBI_47780	clomipramine	http://purl.obolibrary.org/obo/PR_P28223	5-hydroxytryptamine receptor 2A (human)
http://purl.obolibrary.org/obo/GO_0043406	"positive regulation of MAP kinase activity"	http://purl.obolibrary.org/obo/CHEBI_47780	Clomipramine	http://purl.obolibrary.org/obo/PR_P41595	5-hydroxytryptamine receptor 2B (human)
http://purl.obolibrary.org/obo/GO_0043406	"positive regulation of MAP kinase activity"	http://purl.obolibrary.org/obo/CHEBI_47780	clomipramine	http://purl.obolibrary.org/obo/PR_P41595	5-hydroxytryptamine receptor 2B (human)
http://purl.obolibrary.org/obo/GO_0043406	"positive regulation of MAP kinase activity"	http://purl.obolibrary.org/obo/CHEBI_49375	dasatinib (anhydrous)	http://purl.obolibrary.org/obo/PR_P12931	proto-oncogene tyrosine-protein kinase Src (human)
http://purl.obolibrary.org/obo/GO_0043406	"positive regulation of MAP kinase activity"	http://purl.obolibrary.org/obo/CHEBI_49375	dasatinib (anhydrous)	http://purl.obolibrary.org/obo/PR_P41240	tyrosine-protein kinase CSK (human)
http://purl.obolibrary.org/obo/GO_0043406	"positive regulation of MAP kinase activity"	http://purl.obolibrary.org/obo/CHEBI_49375	dasatinib (anhydrous)	http://purl.obolibrary.org/obo/PR_P09619	platelet-derived growth factor receptor beta (human)
http://purl.obolibrary.org/obo/GO_0043406	"positive regulation of MAP kinase activity"	http://purl.obolibrary.org/obo/CHEBI_49375	dasatinib (anhydrous)	http://purl.obolibrary.org/obo/PR_P10721	mast/stem cell growth factor receptor Kit (human)
http://purl.obolibrary.org/obo/GO_0043406	"positive regulation of MAP kinase activity"	http://purl.obolibrary.org/obo/CHEBI_29807	glycyrrhizinate(3-)	http://purl.obolibrary.org/obo/PR_P01375	tumor necrosis factor (human)
http://purl.obolibrary.org/obo/GO_0043406	"positive regulation of MAP kinase activity"	http://purl.obolibrary.org/obo/CHEBI_9711	triflupromazine	http://purl.obolibrary.org/obo/PR_P41595	5-hydroxytryptamine receptor 2B (human)
http://purl.obolibrary.org/obo/GO_0043406	"positive regulation of MAP kinase activity"	http://purl.obolibrary.org/obo/CHEBI_45783	imatinib	http://purl.obolibrary.org/obo/PR_P09619	platelet-derived growth factor receptor beta (human)
http://purl.obolibrary.org/obo/GO_0043406	"positive regulation of MAP kinase activity"	http://purl.obolibrary.org/obo/CHEBI_45783	imatinib	http://purl.obolibrary.org/obo/PR_P10721	mast/stem cell growth factor receptor Kit (human)
http://purl.obolibrary.org/obo/GO_0043406	"positive regulation of MAP kinase activity"	http://purl.obolibrary.org/obo/CHEBI_9168	sirolimus	http://purl.obolibrary.org/obo/PR_P09038	fibroblast growth factor 2 (human)
http://purl.obolibrary.org/obo/GO_0043406	"positive regulation of MAP kinase activity"	http://purl.obolibrary.org/obo/CHEBI_5123	Fluphenazine	http://purl.obolibrary.org/obo/PR_P28223	5-hydroxytryptamine receptor 2A (human)
http://purl.obolibrary.org/obo/GO_0043406	"positive regulation of MAP kinase activity"	http://purl.obolibrary.org/obo/CHEBI_5123	fluphenazine	http://purl.obolibrary.org/obo/PR_P28223	5-hydroxytryptamine receptor 2A (human)
http://purl.obolibrary.org/obo/GO_0043406	"positive regulation of MAP kinase activity"	http://purl.obolibrary.org/obo/CHEBI_52172	nilotinib	http://purl.obolibrary.org/obo/PR_P10721	mast/stem cell growth factor receptor Kit (human)
http://purl.obolibrary.org/obo/GO_0043406	"positive regulation of MAP kinase activity"	http://purl.obolibrary.org/obo/CHEBI_3638	Chloroquine	http://purl.obolibrary.org/obo/PR_P01375	tumor necrosis factor (human)
http://purl.obolibrary.org/obo/GO_0043406	"positive regulation of MAP kinase activity"	http://purl.obolibrary.org/obo/CHEBI_3638	chloroquine	http://purl.obolibrary.org/obo/PR_P01375	tumor necrosis factor (human)
http://purl.obolibrary.org/obo/GO_0043406	"positive regulation of MAP kinase activity"	http://purl.obolibrary.org/obo/CHEBI_3647	Chlorpromazine	http://purl.obolibrary.org/obo/PR_P28223	5-hydroxytryptamine receptor 2A (human)
http://purl.obolibrary.org/obo/GO_0043406	"positive regulation of MAP kinase activity"	http://purl.obolibrary.org/obo/CHEBI_3647	chlorpromazine	http://purl.obolibrary.org/obo/PR_P28223	5-hydroxytryptamine receptor 2A (human)
http://purl.obolibrary.org/obo/GO_0043406	"positive regulation of MAP kinase activity"	http://purl.obolibrary.org/obo/CHEBI_9571	Thiothixene	http://purl.obolibrary.org/obo/PR_P28223	5-hydroxytryptamine receptor 2A (human)
http://purl.obolibrary.org/obo/GO_0043406	"positive regulation of MAP kinase activity"	http://purl.obolibrary.org/obo/CHEBI_145372	gilteritinib	http://purl.obolibrary.org/obo/PR_P36888	receptor-type tyrosine-protein kinase FLT3 (human)
http://purl.obolibrary.org/obo/GO_0043410	"positive regulation of MAPK cascade"	http://purl.obolibrary.org/obo/CHEBI_49375	dasatinib (anhydrous)	http://purl.obolibrary.org/obo/PR_P10721	mast/stem cell growth factor receptor Kit (human)
http://purl.obolibrary.org/obo/GO_0043410	"positive regulation of MAPK cascade"	http://purl.obolibrary.org/obo/CHEBI_41774	Tamoxifen	http://purl.obolibrary.org/obo/PR_P10275	androgen receptor (human)
http://purl.obolibrary.org/obo/GO_0043410	"positive regulation of MAPK cascade"	http://purl.obolibrary.org/obo/CHEBI_41774	tamoxifen	http://purl.obolibrary.org/obo/PR_P10275	androgen receptor (human)
http://purl.obolibrary.org/obo/GO_0043410	"positive regulation of MAPK cascade"	http://purl.obolibrary.org/obo/CHEBI_45783	imatinib	http://purl.obolibrary.org/obo/PR_P10721	mast/stem cell growth factor receptor Kit (human)
http://purl.obolibrary.org/obo/GO_0043410	"positive regulation of MAPK cascade"	http://purl.obolibrary.org/obo/CHEBI_5123	Fluphenazine	http://purl.obolibrary.org/obo/PR_P10275	androgen receptor (human)
http://purl.obolibrary.org/obo/GO_0043410	"positive regulation of MAPK cascade"	http://purl.obolibrary.org/obo/CHEBI_5123	fluphenazine	http://purl.obolibrary.org/obo/PR_P10275	androgen receptor (human)
http://purl.obolibrary.org/obo/GO_0043410	"positive regulation of MAPK cascade"	http://purl.obolibrary.org/obo/CHEBI_52172	nilotinib	http://purl.obolibrary.org/obo/PR_P10721	mast/stem cell growth factor receptor Kit (human)
http://purl.obolibrary.org/obo/GO_0043410	"positive regulation of MAPK cascade"	http://purl.obolibrary.org/obo/CHEBI_3638	Chloroquine	http://purl.obolibrary.org/obo/PR_P09429	high mobility group protein B1 (human)
http://purl.obolibrary.org/obo/GO_0043410	"positive regulation of MAPK cascade"	http://purl.obolibrary.org/obo/CHEBI_3638	chloroquine	http://purl.obolibrary.org/obo/PR_P09429	high mobility group protein B1 (human)
http://purl.obolibrary.org/obo/GO_0043410	"positive regulation of MAPK cascade"	http://purl.obolibrary.org/obo/CHEBI_3647	Chlorpromazine	http://purl.obolibrary.org/obo/PR_P35348	alpha-1A adrenergic receptor (human)
http://purl.obolibrary.org/obo/GO_0043410	"positive regulation of MAPK cascade"	http://purl.obolibrary.org/obo/CHEBI_3647	chlorpromazine	http://purl.obolibrary.org/obo/PR_P35348	alpha-1A adrenergic receptor (human)
http://purl.obolibrary.org/obo/GO_0043410	"positive regulation of MAPK cascade"	http://purl.obolibrary.org/obo/CHEBI_3647	Chlorpromazine	http://purl.obolibrary.org/obo/PR_P35368	alpha-1B adrenergic receptor (human)
http://purl.obolibrary.org/obo/GO_0043410	"positive regulation of MAPK cascade"	http://purl.obolibrary.org/obo/CHEBI_3647	chlorpromazine	http://purl.obolibrary.org/obo/PR_P35368	alpha-1B adrenergic receptor (human)
http://purl.obolibrary.org/obo/GO_0043410	"positive regulation of MAPK cascade"	http://purl.obolibrary.org/obo/CHEBI_145372	gilteritinib	http://purl.obolibrary.org/obo/PR_P36888	receptor-type tyrosine-protein kinase FLT3 (human)
http://purl.obolibrary.org/obo/GO_0043524	"negative regulation of neuron apoptotic process"	http://purl.obolibrary.org/obo/CHEBI_28487	Reserpine	http://purl.obolibrary.org/obo/PR_O15392	baculoviral IAP repeat-containing protein 5 (human)
http://purl.obolibrary.org/obo/GO_0043524	"negative regulation of neuron apoptotic process"	http://purl.obolibrary.org/obo/CHEBI_28487	reserpine	http://purl.obolibrary.org/obo/PR_O15392	baculoviral IAP repeat-containing protein 5 (human)
http://purl.obolibrary.org/obo/GO_0043524	"negative regulation of neuron apoptotic process"	http://purl.obolibrary.org/obo/CHEBI_49375	dasatinib (anhydrous)	http://purl.obolibrary.org/obo/PR_P06241	tyrosine-protein kinase Fyn (human)
http://purl.obolibrary.org/obo/GO_0043524	"negative regulation of neuron apoptotic process"	http://purl.obolibrary.org/obo/CHEBI_49375	dasatinib (anhydrous)	http://purl.obolibrary.org/obo/PR_Q92570	nuclear receptor subfamily 4 group A member 3 (human)
http://purl.obolibrary.org/obo/GO_0043524	"negative regulation of neuron apoptotic process"	http://purl.obolibrary.org/obo/CHEBI_6078	ivermectin	http://purl.obolibrary.org/obo/PR_P28472	gamma-aminobutyric acid receptor subunit beta-3 (human)
http://purl.obolibrary.org/obo/GO_0043524	"negative regulation of neuron apoptotic process"	http://purl.obolibrary.org/obo/CHEBI_6078	Ivermectin	http://purl.obolibrary.org/obo/PR_P28472	gamma-aminobutyric acid receptor subunit beta-3 (human)
http://purl.obolibrary.org/obo/GO_0043524	"negative regulation of neuron apoptotic process"	http://purl.obolibrary.org/obo/CHEBI_63609	mefloquine	http://purl.obolibrary.org/obo/PR_P29274	adenosine receptor A2a (human)
http://purl.obolibrary.org/obo/GO_0043524	"negative regulation of neuron apoptotic process"	http://purl.obolibrary.org/obo/CHEBI_63609	Mefloquine	http://purl.obolibrary.org/obo/PR_P29274	adenosine receptor A2a (human)
http://purl.obolibrary.org/obo/GO_0043524	"negative regulation of neuron apoptotic process"	http://purl.obolibrary.org/obo/CHEBI_45783	imatinib	http://purl.obolibrary.org/obo/PR_P04629	high affinity nerve growth factor receptor (human)
http://purl.obolibrary.org/obo/GO_0043524	"negative regulation of neuron apoptotic process"	http://purl.obolibrary.org/obo/CHEBI_6532	Loperamide	http://purl.obolibrary.org/obo/PR_O00555	voltage-dependent P/Q-type calcium channel subunit alpha-1A (human)
http://purl.obolibrary.org/obo/GO_0043524	"negative regulation of neuron apoptotic process"	http://purl.obolibrary.org/obo/CHEBI_6532	loperamide	http://purl.obolibrary.org/obo/PR_O00555	voltage-dependent P/Q-type calcium channel subunit alpha-1A (human)
http://purl.obolibrary.org/obo/GO_0043524	"negative regulation of neuron apoptotic process"	http://purl.obolibrary.org/obo/CHEBI_145372	gilteritinib	http://purl.obolibrary.org/obo/PR_P30530	tyrosine-protein kinase receptor UFO (human)
http://purl.obolibrary.org/obo/GO_0043552	"positive regulation of phosphatidylinositol 3-kinase activity"	http://purl.obolibrary.org/obo/CHEBI_49375	dasatinib (anhydrous)	http://purl.obolibrary.org/obo/PR_P07948	tyrosine-protein kinase Lyn (human)
http://purl.obolibrary.org/obo/GO_0043552	"positive regulation of phosphatidylinositol 3-kinase activity"	http://purl.obolibrary.org/obo/CHEBI_49375	dasatinib (anhydrous)	http://purl.obolibrary.org/obo/PR_P09769	tyrosine-protein kinase Fgr (human)
http://purl.obolibrary.org/obo/GO_0043552	"positive regulation of phosphatidylinositol 3-kinase activity"	http://purl.obolibrary.org/obo/CHEBI_49375	dasatinib (anhydrous)	http://purl.obolibrary.org/obo/PR_P12931	proto-oncogene tyrosine-protein kinase Src (human)
http://purl.obolibrary.org/obo/GO_0043552	"positive regulation of phosphatidylinositol 3-kinase activity"	http://purl.obolibrary.org/obo/CHEBI_49375	dasatinib (anhydrous)	http://purl.obolibrary.org/obo/PR_P09619	platelet-derived growth factor receptor beta (human)
http://purl.obolibrary.org/obo/GO_0043552	"positive regulation of phosphatidylinositol 3-kinase activity"	http://purl.obolibrary.org/obo/CHEBI_49375	dasatinib (anhydrous)	http://purl.obolibrary.org/obo/PR_P10721	mast/stem cell growth factor receptor Kit (human)
http://purl.obolibrary.org/obo/GO_0043552	"positive regulation of phosphatidylinositol 3-kinase activity"	http://purl.obolibrary.org/obo/CHEBI_45783	imatinib	http://purl.obolibrary.org/obo/PR_P09619	platelet-derived growth factor receptor beta (human)
http://purl.obolibrary.org/obo/GO_0043552	"positive regulation of phosphatidylinositol 3-kinase activity"	http://purl.obolibrary.org/obo/CHEBI_45783	imatinib	http://purl.obolibrary.org/obo/PR_P10721	mast/stem cell growth factor receptor Kit (human)
http://purl.obolibrary.org/obo/GO_0043552	"positive regulation of phosphatidylinositol 3-kinase activity"	http://purl.obolibrary.org/obo/CHEBI_45783	imatinib	http://purl.obolibrary.org/obo/PR_P16234	platelet-derived growth factor receptor alpha (human)
http://purl.obolibrary.org/obo/GO_0043552	"positive regulation of phosphatidylinositol 3-kinase activity"	http://purl.obolibrary.org/obo/CHEBI_9168	sirolimus	http://purl.obolibrary.org/obo/PR_P09038	fibroblast growth factor 2 (human)
http://purl.obolibrary.org/obo/GO_0043552	"positive regulation of phosphatidylinositol 3-kinase activity"	http://purl.obolibrary.org/obo/CHEBI_52172	nilotinib	http://purl.obolibrary.org/obo/PR_P10721	mast/stem cell growth factor receptor Kit (human)
http://purl.obolibrary.org/obo/GO_0043552	"positive regulation of phosphatidylinositol 3-kinase activity"	http://purl.obolibrary.org/obo/CHEBI_145372	gilteritinib	http://purl.obolibrary.org/obo/PR_P36888	receptor-type tyrosine-protein kinase FLT3 (human)
http://purl.obolibrary.org/obo/GO_0045087	"innate immune response"	http://purl.obolibrary.org/obo/CHEBI_49375	dasatinib (anhydrous)	http://purl.obolibrary.org/obo/PR_P00519	tyrosine-protein kinase ABL1 (human)
http://purl.obolibrary.org/obo/GO_0045087	"innate immune response"	http://purl.obolibrary.org/obo/CHEBI_49375	dasatinib (anhydrous)	http://purl.obolibrary.org/obo/PR_P06239	tyrosine-protein kinase Lck (human)
http://purl.obolibrary.org/obo/GO_0045087	"innate immune response"	http://purl.obolibrary.org/obo/CHEBI_49375	dasatinib (anhydrous)	http://purl.obolibrary.org/obo/PR_P06241	tyrosine-protein kinase Fyn (human)
http://purl.obolibrary.org/obo/GO_0045087	"innate immune response"	http://purl.obolibrary.org/obo/CHEBI_49375	dasatinib (anhydrous)	http://purl.obolibrary.org/obo/PR_P07948	tyrosine-protein kinase Lyn (human)
http://purl.obolibrary.org/obo/GO_0045087	"innate immune response"	http://purl.obolibrary.org/obo/CHEBI_49375	dasatinib (anhydrous)	http://purl.obolibrary.org/obo/PR_P09769	tyrosine-protein kinase Fgr (human)
http://purl.obolibrary.org/obo/GO_0045087	"innate immune response"	http://purl.obolibrary.org/obo/CHEBI_49375	dasatinib (anhydrous)	http://purl.obolibrary.org/obo/PR_P12931	proto-oncogene tyrosine-protein kinase Src (human)
http://purl.obolibrary.org/obo/GO_0045087	"innate immune response"	http://purl.obolibrary.org/obo/CHEBI_49375	dasatinib (anhydrous)	http://purl.obolibrary.org/obo/PR_P41240	tyrosine-protein kinase CSK (human)
http://purl.obolibrary.org/obo/GO_0045087	"innate immune response"	http://purl.obolibrary.org/obo/CHEBI_49375	dasatinib (anhydrous)	http://purl.obolibrary.org/obo/PR_P42684	tyrosine-protein kinase ABL2 (human)
http://purl.obolibrary.org/obo/GO_0045087	"innate immune response"	http://purl.obolibrary.org/obo/CHEBI_49375	dasatinib (anhydrous)	http://purl.obolibrary.org/obo/PR_P42685	tyrosine-protein kinase FRK (human)
http://purl.obolibrary.org/obo/GO_0045087	"innate immune response"	http://purl.obolibrary.org/obo/CHEBI_49375	dasatinib (anhydrous)	http://purl.obolibrary.org/obo/PR_Q06187	tyrosine-protein kinase BTK (human)
http://purl.obolibrary.org/obo/GO_0045087	"innate immune response"	http://purl.obolibrary.org/obo/CHEBI_49375	dasatinib (anhydrous)	http://purl.obolibrary.org/obo/PR_P07947	tyrosine-protein kinase Yes (human)
http://purl.obolibrary.org/obo/GO_0045087	"innate immune response"	http://purl.obolibrary.org/obo/CHEBI_2955	azithromycin	http://purl.obolibrary.org/obo/PR_Q9UM07	protein-arginine deiminase type-4 (human)
http://purl.obolibrary.org/obo/GO_0045087	"innate immune response"	http://purl.obolibrary.org/obo/CHEBI_2955	Azithromycin	http://purl.obolibrary.org/obo/PR_Q9UM07	protein-arginine deiminase type-4 (human)
http://purl.obolibrary.org/obo/GO_0045087	"innate immune response"	http://purl.obolibrary.org/obo/CHEBI_6888	6alpha-methylprednisolone	http://purl.obolibrary.org/obo/PR_P04083	annexin A1 (human)
http://purl.obolibrary.org/obo/GO_0045087	"innate immune response"	http://purl.obolibrary.org/obo/CHEBI_6888	Methylprednisolone	http://purl.obolibrary.org/obo/PR_P04083	annexin A1 (human)
http://purl.obolibrary.org/obo/GO_0045087	"innate immune response"	http://purl.obolibrary.org/obo/CHEBI_45783	imatinib	http://purl.obolibrary.org/obo/PR_P00519	tyrosine-protein kinase ABL1 (human)
http://purl.obolibrary.org/obo/GO_0045087	"innate immune response"	http://purl.obolibrary.org/obo/CHEBI_45783	imatinib	http://purl.obolibrary.org/obo/PR_P07333	macrophage colony-stimulating factor 1 receptor (human)
http://purl.obolibrary.org/obo/GO_0045087	"innate immune response"	http://purl.obolibrary.org/obo/CHEBI_52172	nilotinib	http://purl.obolibrary.org/obo/PR_P00519	tyrosine-protein kinase ABL1 (human)
http://purl.obolibrary.org/obo/GO_0045087	"innate immune response"	http://purl.obolibrary.org/obo/CHEBI_3638	Chloroquine	http://purl.obolibrary.org/obo/PR_P09429	high mobility group protein B1 (human)
http://purl.obolibrary.org/obo/GO_0045087	"innate immune response"	http://purl.obolibrary.org/obo/CHEBI_3638	chloroquine	http://purl.obolibrary.org/obo/PR_P09429	high mobility group protein B1 (human)
http://purl.obolibrary.org/obo/GO_0045087	"innate immune response"	http://purl.obolibrary.org/obo/CHEBI_135466	nafamostat	http://purl.obolibrary.org/obo/PR_P00748	coagulation factor XII (human)
http://purl.obolibrary.org/obo/GO_0045087	"innate immune response"	http://purl.obolibrary.org/obo/CHEBI_145372	gilteritinib	http://purl.obolibrary.org/obo/PR_P30530	tyrosine-protein kinase receptor UFO (human)
http://purl.obolibrary.org/obo/GO_0045429	"positive regulation of nitric oxide biosynthetic process"	http://purl.obolibrary.org/obo/CHEBI_29807	glycyrrhizinate(3-)	http://purl.obolibrary.org/obo/PR_P01375	tumor necrosis factor (human)
http://purl.obolibrary.org/obo/GO_0045429	"positive regulation of nitric oxide biosynthetic process"	http://purl.obolibrary.org/obo/CHEBI_41774	Tamoxifen	http://purl.obolibrary.org/obo/PR_P03372	estrogen receptor (human)
http://purl.obolibrary.org/obo/GO_0045429	"positive regulation of nitric oxide biosynthetic process"	http://purl.obolibrary.org/obo/CHEBI_41774	tamoxifen	http://purl.obolibrary.org/obo/PR_P03372	estrogen receptor (human)
http://purl.obolibrary.org/obo/GO_0045429	"positive regulation of nitric oxide biosynthetic process"	http://purl.obolibrary.org/obo/CHEBI_68478	everolimus	http://purl.obolibrary.org/obo/PR_P42345	serine/threonine-protein kinase mTOR (human)
http://purl.obolibrary.org/obo/GO_0045429	"positive regulation of nitric oxide biosynthetic process"	http://purl.obolibrary.org/obo/CHEBI_9168	sirolimus	http://purl.obolibrary.org/obo/PR_P42345	serine/threonine-protein kinase mTOR (human)
http://purl.obolibrary.org/obo/GO_0045429	"positive regulation of nitric oxide biosynthetic process"	http://purl.obolibrary.org/obo/CHEBI_3638	Chloroquine	http://purl.obolibrary.org/obo/PR_P01375	tumor necrosis factor (human)
http://purl.obolibrary.org/obo/GO_0045429	"positive regulation of nitric oxide biosynthetic process"	http://purl.obolibrary.org/obo/CHEBI_3638	chloroquine	http://purl.obolibrary.org/obo/PR_P01375	tumor necrosis factor (human)
http://purl.obolibrary.org/obo/GO_0045429	"positive regulation of nitric oxide biosynthetic process"	http://purl.obolibrary.org/obo/CHEBI_5693	hexachlorophene	http://purl.obolibrary.org/obo/PR_P03372	estrogen receptor (human)
http://purl.obolibrary.org/obo/GO_0045429	"positive regulation of nitric oxide biosynthetic process"	http://purl.obolibrary.org/obo/CHEBI_6532	Loperamide	http://purl.obolibrary.org/obo/PR_P35372	mu-type opioid receptor (human)
http://purl.obolibrary.org/obo/GO_0045429	"positive regulation of nitric oxide biosynthetic process"	http://purl.obolibrary.org/obo/CHEBI_6532	loperamide	http://purl.obolibrary.org/obo/PR_P35372	mu-type opioid receptor (human)
http://purl.obolibrary.org/obo/GO_0045429	"positive regulation of nitric oxide biosynthetic process"	http://purl.obolibrary.org/obo/CHEBI_9635	toremifene	http://purl.obolibrary.org/obo/PR_P03372	estrogen receptor (human)
http://purl.obolibrary.org/obo/GO_0045429	"positive regulation of nitric oxide biosynthetic process"	http://purl.obolibrary.org/obo/CHEBI_135466	nafamostat	http://purl.obolibrary.org/obo/PR_P05362	intercellular adhesion molecule 1 (human)
http://purl.obolibrary.org/obo/GO_0045429	"positive regulation of nitric oxide biosynthetic process"	http://purl.obolibrary.org/obo/CHEBI_135947	bazedoxifene	http://purl.obolibrary.org/obo/PR_P03372	estrogen receptor (human)
http://purl.obolibrary.org/obo/GO_0045471	"response to ethanol"	http://purl.obolibrary.org/obo/CHEBI_47780	Clomipramine	http://purl.obolibrary.org/obo/PR_P09211	glutathione S-transferase P (human)
http://purl.obolibrary.org/obo/GO_0045471	"response to ethanol"	http://purl.obolibrary.org/obo/CHEBI_47780	clomipramine	http://purl.obolibrary.org/obo/PR_P09211	glutathione S-transferase P (human)
http://purl.obolibrary.org/obo/GO_0045471	"response to ethanol"	http://purl.obolibrary.org/obo/CHEBI_49375	dasatinib (anhydrous)	http://purl.obolibrary.org/obo/PR_P06241	tyrosine-protein kinase Fyn (human)
http://purl.obolibrary.org/obo/GO_0045471	"response to ethanol"	http://purl.obolibrary.org/obo/CHEBI_175901	gemcitabine	http://purl.obolibrary.org/obo/PR_P04818	thymidylate synthase (human)
http://purl.obolibrary.org/obo/GO_0045471	"response to ethanol"	http://purl.obolibrary.org/obo/CHEBI_3048	Benztropine	http://purl.obolibrary.org/obo/PR_Q01959	sodium-dependent dopamine transporter (human)
http://purl.obolibrary.org/obo/GO_0045471	"response to ethanol"	http://purl.obolibrary.org/obo/CHEBI_3048	benzatropine	http://purl.obolibrary.org/obo/PR_Q01959	sodium-dependent dopamine transporter (human)
http://purl.obolibrary.org/obo/GO_0045471	"response to ethanol"	http://purl.obolibrary.org/obo/CHEBI_45783	imatinib	http://purl.obolibrary.org/obo/PR_P04629	high affinity nerve growth factor receptor (human)
http://purl.obolibrary.org/obo/GO_0045471	"response to ethanol"	http://purl.obolibrary.org/obo/CHEBI_338412	(-)-anisomycin	http://purl.obolibrary.org/obo/PR_P61313	60S ribosomal protein L15 (human)
http://purl.obolibrary.org/obo/GO_0045471	"response to ethanol"	http://purl.obolibrary.org/obo/CHEBI_3647	Chlorpromazine	http://purl.obolibrary.org/obo/PR_P35462	D(3) dopamine receptor (human)
http://purl.obolibrary.org/obo/GO_0045471	"response to ethanol"	http://purl.obolibrary.org/obo/CHEBI_3647	chlorpromazine	http://purl.obolibrary.org/obo/PR_P35462	D(3) dopamine receptor (human)
http://purl.obolibrary.org/obo/GO_0045471	"response to ethanol"	http://purl.obolibrary.org/obo/CHEBI_6532	Loperamide	http://purl.obolibrary.org/obo/PR_P41145	kappa-type opioid receptor (human)
http://purl.obolibrary.org/obo/GO_0045471	"response to ethanol"	http://purl.obolibrary.org/obo/CHEBI_6532	loperamide	http://purl.obolibrary.org/obo/PR_P41145	kappa-type opioid receptor (human)
http://purl.obolibrary.org/obo/GO_0045471	"response to ethanol"	http://purl.obolibrary.org/obo/CHEBI_135466	nafamostat	http://purl.obolibrary.org/obo/PR_P05362	intercellular adhesion molecule 1 (human)
http://purl.obolibrary.org/obo/GO_0045907	"positive regulation of vasoconstriction"	http://purl.obolibrary.org/obo/CHEBI_135466	nafamostat	http://purl.obolibrary.org/obo/PR_P05362	intercellular adhesion molecule 1 (human)
http://purl.obolibrary.org/obo/GO_0045907	"positive regulation of vasoconstriction"	http://purl.obolibrary.org/obo/CHEBI_47780	Clomipramine	http://purl.obolibrary.org/obo/PR_P28223	5-hydroxytryptamine receptor 2A (human)
http://purl.obolibrary.org/obo/GO_0045907	"positive regulation of vasoconstriction"	http://purl.obolibrary.org/obo/CHEBI_47780	clomipramine	http://purl.obolibrary.org/obo/PR_P28223	5-hydroxytryptamine receptor 2A (human)
http://purl.obolibrary.org/obo/GO_0045907	"positive regulation of vasoconstriction"	http://purl.obolibrary.org/obo/CHEBI_49375	dasatinib (anhydrous)	http://purl.obolibrary.org/obo/PR_P00519	tyrosine-protein kinase ABL1 (human)
http://purl.obolibrary.org/obo/GO_0045907	"positive regulation of vasoconstriction"	http://purl.obolibrary.org/obo/CHEBI_8461	Promethazine	http://purl.obolibrary.org/obo/PR_P25021	histamine H2 receptor (human)
http://purl.obolibrary.org/obo/GO_0045907	"positive regulation of vasoconstriction"	http://purl.obolibrary.org/obo/CHEBI_8461	promethazine	http://purl.obolibrary.org/obo/PR_P25021	histamine H2 receptor (human)
http://purl.obolibrary.org/obo/GO_0045907	"positive regulation of vasoconstriction"	http://purl.obolibrary.org/obo/CHEBI_8461	Promethazine	http://purl.obolibrary.org/obo/PR_P35367	histamine H1 receptor (human)
http://purl.obolibrary.org/obo/GO_0045907	"positive regulation of vasoconstriction"	http://purl.obolibrary.org/obo/CHEBI_8461	promethazine	http://purl.obolibrary.org/obo/PR_P35367	histamine H1 receptor (human)
http://purl.obolibrary.org/obo/GO_0045907	"positive regulation of vasoconstriction"	http://purl.obolibrary.org/obo/CHEBI_2896	astemizole	http://purl.obolibrary.org/obo/PR_P35367	histamine H1 receptor (human)
http://purl.obolibrary.org/obo/GO_0045907	"positive regulation of vasoconstriction"	http://purl.obolibrary.org/obo/CHEBI_3048	Benztropine	http://purl.obolibrary.org/obo/PR_P35367	histamine H1 receptor (human)
http://purl.obolibrary.org/obo/GO_0045907	"positive regulation of vasoconstriction"	http://purl.obolibrary.org/obo/CHEBI_3048	benzatropine	http://purl.obolibrary.org/obo/PR_P35367	histamine H1 receptor (human)
http://purl.obolibrary.org/obo/GO_0045907	"positive regulation of vasoconstriction"	http://purl.obolibrary.org/obo/CHEBI_45783	imatinib	http://purl.obolibrary.org/obo/PR_P00519	tyrosine-protein kinase ABL1 (human)
http://purl.obolibrary.org/obo/GO_0045907	"positive regulation of vasoconstriction"	http://purl.obolibrary.org/obo/CHEBI_5123	Fluphenazine	http://purl.obolibrary.org/obo/PR_P28223	5-hydroxytryptamine receptor 2A (human)
http://purl.obolibrary.org/obo/GO_0045907	"positive regulation of vasoconstriction"	http://purl.obolibrary.org/obo/CHEBI_5123	fluphenazine	http://purl.obolibrary.org/obo/PR_P28223	5-hydroxytryptamine receptor 2A (human)
http://purl.obolibrary.org/obo/GO_0045907	"positive regulation of vasoconstriction"	http://purl.obolibrary.org/obo/CHEBI_52172	nilotinib	http://purl.obolibrary.org/obo/PR_P00519	tyrosine-protein kinase ABL1 (human)
http://purl.obolibrary.org/obo/GO_0045907	"positive regulation of vasoconstriction"	http://purl.obolibrary.org/obo/CHEBI_3647	Chlorpromazine	http://purl.obolibrary.org/obo/PR_P28223	5-hydroxytryptamine receptor 2A (human)
http://purl.obolibrary.org/obo/GO_0045907	"positive regulation of vasoconstriction"	http://purl.obolibrary.org/obo/CHEBI_3647	chlorpromazine	http://purl.obolibrary.org/obo/PR_P28223	5-hydroxytryptamine receptor 2A (human)
http://purl.obolibrary.org/obo/GO_0045907	"positive regulation of vasoconstriction"	http://purl.obolibrary.org/obo/CHEBI_3647	Chlorpromazine	http://purl.obolibrary.org/obo/PR_P35348	alpha-1A adrenergic receptor (human)
http://purl.obolibrary.org/obo/GO_0045907	"positive regulation of vasoconstriction"	http://purl.obolibrary.org/obo/CHEBI_3647	chlorpromazine	http://purl.obolibrary.org/obo/PR_P35348	alpha-1A adrenergic receptor (human)
http://purl.obolibrary.org/obo/GO_0045907	"positive regulation of vasoconstriction"	http://purl.obolibrary.org/obo/CHEBI_3647	Chlorpromazine	http://purl.obolibrary.org/obo/PR_P35367	histamine H1 receptor (human)
http://purl.obolibrary.org/obo/GO_0045907	"positive regulation of vasoconstriction"	http://purl.obolibrary.org/obo/CHEBI_3647	chlorpromazine	http://purl.obolibrary.org/obo/PR_P35367	histamine H1 receptor (human)
http://purl.obolibrary.org/obo/GO_0045907	"positive regulation of vasoconstriction"	http://purl.obolibrary.org/obo/CHEBI_3647	Chlorpromazine	http://purl.obolibrary.org/obo/PR_P35368	alpha-1B adrenergic receptor (human)
http://purl.obolibrary.org/obo/GO_0045907	"positive regulation of vasoconstriction"	http://purl.obolibrary.org/obo/CHEBI_3647	chlorpromazine	http://purl.obolibrary.org/obo/PR_P35368	alpha-1B adrenergic receptor (human)
http://purl.obolibrary.org/obo/GO_0045907	"positive regulation of vasoconstriction"	http://purl.obolibrary.org/obo/CHEBI_9571	Thiothixene	http://purl.obolibrary.org/obo/PR_P28223	5-hydroxytryptamine receptor 2A (human)
http://purl.obolibrary.org/obo/GO_0046488	"phosphatidylinositol metabolic process"	http://purl.obolibrary.org/obo/CHEBI_45783	imatinib	http://purl.obolibrary.org/obo/PR_P07333	macrophage colony-stimulating factor 1 receptor (human)
http://purl.obolibrary.org/obo/GO_0046488	"phosphatidylinositol metabolic process"	http://purl.obolibrary.org/obo/CHEBI_49375	dasatinib (anhydrous)	http://purl.obolibrary.org/obo/PR_P09619	platelet-derived growth factor receptor beta (human)
http://purl.obolibrary.org/obo/GO_0046488	"phosphatidylinositol metabolic process"	http://purl.obolibrary.org/obo/CHEBI_8461	Promethazine	http://purl.obolibrary.org/obo/PR_P14416	D(2) dopamine receptor (human)
http://purl.obolibrary.org/obo/GO_0046488	"phosphatidylinositol metabolic process"	http://purl.obolibrary.org/obo/CHEBI_8461	promethazine	http://purl.obolibrary.org/obo/PR_P14416	D(2) dopamine receptor (human)
http://purl.obolibrary.org/obo/GO_0046488	"phosphatidylinositol metabolic process"	http://purl.obolibrary.org/obo/CHEBI_9711	triflupromazine	http://purl.obolibrary.org/obo/PR_P14416	D(2) dopamine receptor (human)
http://purl.obolibrary.org/obo/GO_0046488	"phosphatidylinositol metabolic process"	http://purl.obolibrary.org/obo/CHEBI_45783	imatinib	http://purl.obolibrary.org/obo/PR_P09619	platelet-derived growth factor receptor beta (human)
http://purl.obolibrary.org/obo/GO_0046488	"phosphatidylinositol metabolic process"	http://purl.obolibrary.org/obo/CHEBI_9544	thiethylperazine	http://purl.obolibrary.org/obo/PR_P14416	D(2) dopamine receptor (human)
http://purl.obolibrary.org/obo/GO_0046488	"phosphatidylinositol metabolic process"	http://purl.obolibrary.org/obo/CHEBI_5123	Fluphenazine	http://purl.obolibrary.org/obo/PR_P14416	D(2) dopamine receptor (human)
http://purl.obolibrary.org/obo/GO_0046488	"phosphatidylinositol metabolic process"	http://purl.obolibrary.org/obo/CHEBI_5123	fluphenazine	http://purl.obolibrary.org/obo/PR_P14416	D(2) dopamine receptor (human)
http://purl.obolibrary.org/obo/GO_0046488	"phosphatidylinositol metabolic process"	http://purl.obolibrary.org/obo/CHEBI_3647	Chlorpromazine	http://purl.obolibrary.org/obo/PR_P14416	D(2) dopamine receptor (human)
http://purl.obolibrary.org/obo/GO_0046488	"phosphatidylinositol metabolic process"	http://purl.obolibrary.org/obo/CHEBI_3647	chlorpromazine	http://purl.obolibrary.org/obo/PR_P14416	D(2) dopamine receptor (human)
http://purl.obolibrary.org/obo/GO_0046488	"phosphatidylinositol metabolic process"	http://purl.obolibrary.org/obo/CHEBI_9571	Thiothixene	http://purl.obolibrary.org/obo/PR_P14416	D(2) dopamine receptor (human)
http://purl.obolibrary.org/obo/GO_0046651	"lymphocyte proliferation"	http://purl.obolibrary.org/obo/CHEBI_50667	mercaptopurine	http://purl.obolibrary.org/obo/PR_P00492	hypoxanthine-guanine phosphoribosyltransferase (human)
http://purl.obolibrary.org/obo/GO_0046651	"lymphocyte proliferation"	http://purl.obolibrary.org/obo/CHEBI_63580	ribavirin	http://purl.obolibrary.org/obo/PR_P12268	inosine-5'-monophosphate dehydrogenase 2 (human)
http://purl.obolibrary.org/obo/GO_0046651	"lymphocyte proliferation"	http://purl.obolibrary.org/obo/CHEBI_63580	Ribavirin	http://purl.obolibrary.org/obo/PR_P12268	inosine-5'-monophosphate dehydrogenase 2 (human)
http://purl.obolibrary.org/obo/GO_0046651	"lymphocyte proliferation"	http://purl.obolibrary.org/obo/CHEBI_63580	ribavirin	http://purl.obolibrary.org/obo/PR_P20839	inosine-5'-monophosphate dehydrogenase 1 (human)
http://purl.obolibrary.org/obo/GO_0046651	"lymphocyte proliferation"	http://purl.obolibrary.org/obo/CHEBI_63580	Ribavirin	http://purl.obolibrary.org/obo/PR_P20839	inosine-5'-monophosphate dehydrogenase 1 (human)
http://purl.obolibrary.org/obo/GO_0046651	"lymphocyte proliferation"	http://purl.obolibrary.org/obo/CHEBI_8764	mycophenolate mofetil	http://purl.obolibrary.org/obo/PR_P12268	inosine-5'-monophosphate dehydrogenase 2 (human)
http://purl.obolibrary.org/obo/GO_0046651	"lymphocyte proliferation"	http://purl.obolibrary.org/obo/CHEBI_8764	mycophenolate mofetil	http://purl.obolibrary.org/obo/PR_P20839	inosine-5'-monophosphate dehydrogenase 1 (human)
http://purl.obolibrary.org/obo/GO_0046651	"lymphocyte proliferation"	http://purl.obolibrary.org/obo/CHEBI_168396	mycophenolic acid	http://purl.obolibrary.org/obo/PR_P12268	inosine-5'-monophosphate dehydrogenase 2 (human)
http://purl.obolibrary.org/obo/GO_0046651	"lymphocyte proliferation"	http://purl.obolibrary.org/obo/CHEBI_145372	gilteritinib	http://purl.obolibrary.org/obo/PR_P36888	receptor-type tyrosine-protein kinase FLT3 (human)
http://purl.obolibrary.org/obo/GO_0046777	"protein autophosphorylation"	http://purl.obolibrary.org/obo/CHEBI_49375	dasatinib (anhydrous)	http://purl.obolibrary.org/obo/PR_P00519	tyrosine-protein kinase ABL1 (human)
http://purl.obolibrary.org/obo/GO_0046777	"protein autophosphorylation"	http://purl.obolibrary.org/obo/CHEBI_49375	dasatinib (anhydrous)	http://purl.obolibrary.org/obo/PR_P07948	tyrosine-protein kinase Lyn (human)
http://purl.obolibrary.org/obo/GO_0046777	"protein autophosphorylation"	http://purl.obolibrary.org/obo/CHEBI_49375	dasatinib (anhydrous)	http://purl.obolibrary.org/obo/PR_P09769	tyrosine-protein kinase Fgr (human)
http://purl.obolibrary.org/obo/GO_0046777	"protein autophosphorylation"	http://purl.obolibrary.org/obo/CHEBI_49375	dasatinib (anhydrous)	http://purl.obolibrary.org/obo/PR_P11274	breakpoint cluster region protein (human)
http://purl.obolibrary.org/obo/GO_0046777	"protein autophosphorylation"	http://purl.obolibrary.org/obo/CHEBI_49375	dasatinib (anhydrous)	http://purl.obolibrary.org/obo/PR_P12931	proto-oncogene tyrosine-protein kinase Src (human)
http://purl.obolibrary.org/obo/GO_0046777	"protein autophosphorylation"	http://purl.obolibrary.org/obo/CHEBI_49375	dasatinib (anhydrous)	http://purl.obolibrary.org/obo/PR_P41240	tyrosine-protein kinase CSK (human)
http://purl.obolibrary.org/obo/GO_0046777	"protein autophosphorylation"	http://purl.obolibrary.org/obo/CHEBI_49375	dasatinib (anhydrous)	http://purl.obolibrary.org/obo/PR_P54760	ephrin type-B receptor 4 (human)
http://purl.obolibrary.org/obo/GO_0046777	"protein autophosphorylation"	http://purl.obolibrary.org/obo/CHEBI_49375	dasatinib (anhydrous)	http://purl.obolibrary.org/obo/PR_P09619	platelet-derived growth factor receptor beta (human)
http://purl.obolibrary.org/obo/GO_0046777	"protein autophosphorylation"	http://purl.obolibrary.org/obo/CHEBI_49375	dasatinib (anhydrous)	http://purl.obolibrary.org/obo/PR_P10721	mast/stem cell growth factor receptor Kit (human)
http://purl.obolibrary.org/obo/GO_0046777	"protein autophosphorylation"	http://purl.obolibrary.org/obo/CHEBI_68478	everolimus	http://purl.obolibrary.org/obo/PR_P42345	serine/threonine-protein kinase mTOR (human)
http://purl.obolibrary.org/obo/GO_0046777	"protein autophosphorylation"	http://purl.obolibrary.org/obo/CHEBI_45783	imatinib	http://purl.obolibrary.org/obo/PR_P00519	tyrosine-protein kinase ABL1 (human)
http://purl.obolibrary.org/obo/GO_0046777	"protein autophosphorylation"	http://purl.obolibrary.org/obo/CHEBI_45783	imatinib	http://purl.obolibrary.org/obo/PR_P11274	breakpoint cluster region protein (human)
http://purl.obolibrary.org/obo/GO_0046777	"protein autophosphorylation"	http://purl.obolibrary.org/obo/CHEBI_45783	imatinib	http://purl.obolibrary.org/obo/PR_P04629	high affinity nerve growth factor receptor (human)
http://purl.obolibrary.org/obo/GO_0046777	"protein autophosphorylation"	http://purl.obolibrary.org/obo/CHEBI_45783	imatinib	http://purl.obolibrary.org/obo/PR_P07333	macrophage colony-stimulating factor 1 receptor (human)
http://purl.obolibrary.org/obo/GO_0046777	"protein autophosphorylation"	http://purl.obolibrary.org/obo/CHEBI_45783	imatinib	http://purl.obolibrary.org/obo/PR_P09619	platelet-derived growth factor receptor beta (human)
http://purl.obolibrary.org/obo/GO_0046777	"protein autophosphorylation"	http://purl.obolibrary.org/obo/CHEBI_45783	imatinib	http://purl.obolibrary.org/obo/PR_P10721	mast/stem cell growth factor receptor Kit (human)
http://purl.obolibrary.org/obo/GO_0046777	"protein autophosphorylation"	http://purl.obolibrary.org/obo/CHEBI_45783	imatinib	http://purl.obolibrary.org/obo/PR_P16234	platelet-derived growth factor receptor alpha (human)
http://purl.obolibrary.org/obo/GO_0046777	"protein autophosphorylation"	http://purl.obolibrary.org/obo/CHEBI_45783	imatinib	http://purl.obolibrary.org/obo/PR_Q08345	epithelial discoidin domain-containing receptor 1 (human)
http://purl.obolibrary.org/obo/GO_0046777	"protein autophosphorylation"	http://purl.obolibrary.org/obo/CHEBI_9168	sirolimus	http://purl.obolibrary.org/obo/PR_P42345	serine/threonine-protein kinase mTOR (human)
http://purl.obolibrary.org/obo/GO_0046777	"protein autophosphorylation"	http://purl.obolibrary.org/obo/CHEBI_52172	nilotinib	http://purl.obolibrary.org/obo/PR_P00519	tyrosine-protein kinase ABL1 (human)
http://purl.obolibrary.org/obo/GO_0046777	"protein autophosphorylation"	http://purl.obolibrary.org/obo/CHEBI_52172	nilotinib	http://purl.obolibrary.org/obo/PR_P10721	mast/stem cell growth factor receptor Kit (human)
http://purl.obolibrary.org/obo/GO_0046777	"protein autophosphorylation"	http://purl.obolibrary.org/obo/CHEBI_145372	gilteritinib	http://purl.obolibrary.org/obo/PR_P36888	receptor-type tyrosine-protein kinase FLT3 (human)
http://purl.obolibrary.org/obo/GO_0046777	"protein autophosphorylation"	http://purl.obolibrary.org/obo/CHEBI_145372	gilteritinib	http://purl.obolibrary.org/obo/PR_Q9UM73	ALK tyrosine kinase receptor (human)
http://purl.obolibrary.org/obo/GO_0046854	"phosphatidylinositol phosphate biosynthetic process"	http://purl.obolibrary.org/obo/CHEBI_49375	dasatinib (anhydrous)	http://purl.obolibrary.org/obo/PR_P06239	tyrosine-protein kinase Lck (human)
http://purl.obolibrary.org/obo/GO_0046854	"phosphatidylinositol phosphate biosynthetic process"	http://purl.obolibrary.org/obo/CHEBI_49375	dasatinib (anhydrous)	http://purl.obolibrary.org/obo/PR_P06241	tyrosine-protein kinase Fyn (human)
http://purl.obolibrary.org/obo/GO_0046854	"phosphatidylinositol phosphate biosynthetic process"	http://purl.obolibrary.org/obo/CHEBI_49375	dasatinib (anhydrous)	http://purl.obolibrary.org/obo/PR_P09619	platelet-derived growth factor receptor beta (human)
http://purl.obolibrary.org/obo/GO_0046854	"phosphatidylinositol phosphate biosynthetic process"	http://purl.obolibrary.org/obo/CHEBI_49375	dasatinib (anhydrous)	http://purl.obolibrary.org/obo/PR_P10721	mast/stem cell growth factor receptor Kit (human)
http://purl.obolibrary.org/obo/GO_0046854	"phosphatidylinositol phosphate biosynthetic process"	http://purl.obolibrary.org/obo/CHEBI_45783	imatinib	http://purl.obolibrary.org/obo/PR_P09619	platelet-derived growth factor receptor beta (human)
http://purl.obolibrary.org/obo/GO_0046854	"phosphatidylinositol phosphate biosynthetic process"	http://purl.obolibrary.org/obo/CHEBI_45783	imatinib	http://purl.obolibrary.org/obo/PR_P10721	mast/stem cell growth factor receptor Kit (human)
http://purl.obolibrary.org/obo/GO_0046854	"phosphatidylinositol phosphate biosynthetic process"	http://purl.obolibrary.org/obo/CHEBI_45783	imatinib	http://purl.obolibrary.org/obo/PR_P16234	platelet-derived growth factor receptor alpha (human)
http://purl.obolibrary.org/obo/GO_0046854	"phosphatidylinositol phosphate biosynthetic process"	http://purl.obolibrary.org/obo/CHEBI_9168	sirolimus	http://purl.obolibrary.org/obo/PR_P09038	fibroblast growth factor 2 (human)
http://purl.obolibrary.org/obo/GO_0046854	"phosphatidylinositol phosphate biosynthetic process"	http://purl.obolibrary.org/obo/CHEBI_52172	nilotinib	http://purl.obolibrary.org/obo/PR_P10721	mast/stem cell growth factor receptor Kit (human)
http://purl.obolibrary.org/obo/GO_0046883	"regulation of hormone secretion"	http://purl.obolibrary.org/obo/CHEBI_47780	Clomipramine	http://purl.obolibrary.org/obo/PR_P28223	5-hydroxytryptamine receptor 2A (human)
http://purl.obolibrary.org/obo/GO_0046883	"regulation of hormone secretion"	http://purl.obolibrary.org/obo/CHEBI_47780	clomipramine	http://purl.obolibrary.org/obo/PR_P28223	5-hydroxytryptamine receptor 2A (human)
http://purl.obolibrary.org/obo/GO_0046883	"regulation of hormone secretion"	http://purl.obolibrary.org/obo/CHEBI_6888	6alpha-methylprednisolone	http://purl.obolibrary.org/obo/PR_P04083	annexin A1 (human)
http://purl.obolibrary.org/obo/GO_0046883	"regulation of hormone secretion"	http://purl.obolibrary.org/obo/CHEBI_6888	Methylprednisolone	http://purl.obolibrary.org/obo/PR_P04083	annexin A1 (human)
http://purl.obolibrary.org/obo/GO_0046883	"regulation of hormone secretion"	http://purl.obolibrary.org/obo/CHEBI_5123	Fluphenazine	http://purl.obolibrary.org/obo/PR_P28223	5-hydroxytryptamine receptor 2A (human)
http://purl.obolibrary.org/obo/GO_0046883	"regulation of hormone secretion"	http://purl.obolibrary.org/obo/CHEBI_5123	fluphenazine	http://purl.obolibrary.org/obo/PR_P28223	5-hydroxytryptamine receptor 2A (human)
http://purl.obolibrary.org/obo/GO_0046883	"regulation of hormone secretion"	http://purl.obolibrary.org/obo/CHEBI_3647	Chlorpromazine	http://purl.obolibrary.org/obo/PR_P08908	5-hydroxytryptamine receptor 1A (human)
http://purl.obolibrary.org/obo/GO_0046883	"regulation of hormone secretion"	http://purl.obolibrary.org/obo/CHEBI_3647	chlorpromazine	http://purl.obolibrary.org/obo/PR_P08908	5-hydroxytryptamine receptor 1A (human)
http://purl.obolibrary.org/obo/GO_0046883	"regulation of hormone secretion"	http://purl.obolibrary.org/obo/CHEBI_3647	Chlorpromazine	http://purl.obolibrary.org/obo/PR_P28223	5-hydroxytryptamine receptor 2A (human)
http://purl.obolibrary.org/obo/GO_0046883	"regulation of hormone secretion"	http://purl.obolibrary.org/obo/CHEBI_3647	chlorpromazine	http://purl.obolibrary.org/obo/PR_P28223	5-hydroxytryptamine receptor 2A (human)
http://purl.obolibrary.org/obo/GO_0046883	"regulation of hormone secretion"	http://purl.obolibrary.org/obo/CHEBI_9571	Thiothixene	http://purl.obolibrary.org/obo/PR_P28223	5-hydroxytryptamine receptor 2A (human)
http://purl.obolibrary.org/obo/GO_0048008	"platelet-derived growth factor receptor signaling pathway"	http://purl.obolibrary.org/obo/CHEBI_49375	dasatinib (anhydrous)	http://purl.obolibrary.org/obo/PR_P11274	breakpoint cluster region protein (human)
http://purl.obolibrary.org/obo/GO_0048008	"platelet-derived growth factor receptor signaling pathway"	http://purl.obolibrary.org/obo/CHEBI_49375	dasatinib (anhydrous)	http://purl.obolibrary.org/obo/PR_P12931	proto-oncogene tyrosine-protein kinase Src (human)
http://purl.obolibrary.org/obo/GO_0048008	"platelet-derived growth factor receptor signaling pathway"	http://purl.obolibrary.org/obo/CHEBI_49375	dasatinib (anhydrous)	http://purl.obolibrary.org/obo/PR_P09619	platelet-derived growth factor receptor beta (human)
http://purl.obolibrary.org/obo/GO_0048008	"platelet-derived growth factor receptor signaling pathway"	http://purl.obolibrary.org/obo/CHEBI_45783	imatinib	http://purl.obolibrary.org/obo/PR_P11274	breakpoint cluster region protein (human)
http://purl.obolibrary.org/obo/GO_0048008	"platelet-derived growth factor receptor signaling pathway"	http://purl.obolibrary.org/obo/CHEBI_45783	imatinib	http://purl.obolibrary.org/obo/PR_P09619	platelet-derived growth factor receptor beta (human)
http://purl.obolibrary.org/obo/GO_0048008	"platelet-derived growth factor receptor signaling pathway"	http://purl.obolibrary.org/obo/CHEBI_45783	imatinib	http://purl.obolibrary.org/obo/PR_P16234	platelet-derived growth factor receptor alpha (human)
http://purl.obolibrary.org/obo/GO_0048013	"ephrin receptor signaling pathway"	http://purl.obolibrary.org/obo/CHEBI_49375	dasatinib (anhydrous)	http://purl.obolibrary.org/obo/PR_P06241	tyrosine-protein kinase Fyn (human)
http://purl.obolibrary.org/obo/GO_0048013	"ephrin receptor signaling pathway"	http://purl.obolibrary.org/obo/CHEBI_45783	imatinib	http://purl.obolibrary.org/obo/PR_P04629	high affinity nerve growth factor receptor (human)
http://purl.obolibrary.org/obo/GO_0048013	"ephrin receptor signaling pathway"	http://purl.obolibrary.org/obo/CHEBI_49375	dasatinib (anhydrous)	http://purl.obolibrary.org/obo/PR_P07948	tyrosine-protein kinase Lyn (human)
http://purl.obolibrary.org/obo/GO_0048013	"ephrin receptor signaling pathway"	http://purl.obolibrary.org/obo/CHEBI_49375	dasatinib (anhydrous)	http://purl.obolibrary.org/obo/PR_P12931	proto-oncogene tyrosine-protein kinase Src (human)
http://purl.obolibrary.org/obo/GO_0048013	"ephrin receptor signaling pathway"	http://purl.obolibrary.org/obo/CHEBI_49375	dasatinib (anhydrous)	http://purl.obolibrary.org/obo/PR_P54756	ephrin type-A receptor 5 (human)
http://purl.obolibrary.org/obo/GO_0048013	"ephrin receptor signaling pathway"	http://purl.obolibrary.org/obo/CHEBI_49375	dasatinib (anhydrous)	http://purl.obolibrary.org/obo/PR_P54760	ephrin type-B receptor 4 (human)
http://purl.obolibrary.org/obo/GO_0048013	"ephrin receptor signaling pathway"	http://purl.obolibrary.org/obo/CHEBI_49375	dasatinib (anhydrous)	http://purl.obolibrary.org/obo/PR_P07947	tyrosine-protein kinase Yes (human)
http://purl.obolibrary.org/obo/GO_0048013	"ephrin receptor signaling pathway"	http://purl.obolibrary.org/obo/CHEBI_49375	dasatinib (anhydrous)	http://purl.obolibrary.org/obo/PR_P29317	ephrin type-A receptor 2 (human)
http://purl.obolibrary.org/obo/GO_0048015	"phosphatidylinositol-mediated signaling"	http://purl.obolibrary.org/obo/CHEBI_49375	dasatinib (anhydrous)	http://purl.obolibrary.org/obo/PR_P06239	tyrosine-protein kinase Lck (human)
http://purl.obolibrary.org/obo/GO_0048015	"phosphatidylinositol-mediated signaling"	http://purl.obolibrary.org/obo/CHEBI_49375	dasatinib (anhydrous)	http://purl.obolibrary.org/obo/PR_P06241	tyrosine-protein kinase Fyn (human)
http://purl.obolibrary.org/obo/GO_0048015	"phosphatidylinositol-mediated signaling"	http://purl.obolibrary.org/obo/CHEBI_49375	dasatinib (anhydrous)	http://purl.obolibrary.org/obo/PR_P09619	platelet-derived growth factor receptor beta (human)
http://purl.obolibrary.org/obo/GO_0048015	"phosphatidylinositol-mediated signaling"	http://purl.obolibrary.org/obo/CHEBI_49375	dasatinib (anhydrous)	http://purl.obolibrary.org/obo/PR_P10721	mast/stem cell growth factor receptor Kit (human)
http://purl.obolibrary.org/obo/GO_0048015	"phosphatidylinositol-mediated signaling"	http://purl.obolibrary.org/obo/CHEBI_2896	astemizole	http://purl.obolibrary.org/obo/PR_O95259	potassium voltage-gated channel subfamily H member 1 (human)
http://purl.obolibrary.org/obo/GO_0048015	"phosphatidylinositol-mediated signaling"	http://purl.obolibrary.org/obo/CHEBI_68478	everolimus	http://purl.obolibrary.org/obo/PR_P42345	serine/threonine-protein kinase mTOR (human)
http://purl.obolibrary.org/obo/GO_0048015	"phosphatidylinositol-mediated signaling"	http://purl.obolibrary.org/obo/CHEBI_45783	imatinib	http://purl.obolibrary.org/obo/PR_P04629	high affinity nerve growth factor receptor (human)
http://purl.obolibrary.org/obo/GO_0048015	"phosphatidylinositol-mediated signaling"	http://purl.obolibrary.org/obo/CHEBI_45783	imatinib	http://purl.obolibrary.org/obo/PR_P07333	macrophage colony-stimulating factor 1 receptor (human)
http://purl.obolibrary.org/obo/GO_0048015	"phosphatidylinositol-mediated signaling"	http://purl.obolibrary.org/obo/CHEBI_45783	imatinib	http://purl.obolibrary.org/obo/PR_P09619	platelet-derived growth factor receptor beta (human)
http://purl.obolibrary.org/obo/GO_0048015	"phosphatidylinositol-mediated signaling"	http://purl.obolibrary.org/obo/CHEBI_45783	imatinib	http://purl.obolibrary.org/obo/PR_P10721	mast/stem cell growth factor receptor Kit (human)
http://purl.obolibrary.org/obo/GO_0048015	"phosphatidylinositol-mediated signaling"	http://purl.obolibrary.org/obo/CHEBI_45783	imatinib	http://purl.obolibrary.org/obo/PR_P16234	platelet-derived growth factor receptor alpha (human)
http://purl.obolibrary.org/obo/GO_0048015	"phosphatidylinositol-mediated signaling"	http://purl.obolibrary.org/obo/CHEBI_9168	sirolimus	http://purl.obolibrary.org/obo/PR_P09038	fibroblast growth factor 2 (human)
http://purl.obolibrary.org/obo/GO_0048015	"phosphatidylinositol-mediated signaling"	http://purl.obolibrary.org/obo/CHEBI_9168	sirolimus	http://purl.obolibrary.org/obo/PR_P42345	serine/threonine-protein kinase mTOR (human)
http://purl.obolibrary.org/obo/GO_0048015	"phosphatidylinositol-mediated signaling"	http://purl.obolibrary.org/obo/CHEBI_52172	nilotinib	http://purl.obolibrary.org/obo/PR_P10721	mast/stem cell growth factor receptor Kit (human)
http://purl.obolibrary.org/obo/GO_0048146	"positive regulation of fibroblast proliferation"	http://purl.obolibrary.org/obo/CHEBI_49375	dasatinib (anhydrous)	http://purl.obolibrary.org/obo/PR_P00519	tyrosine-protein kinase ABL1 (human)
http://purl.obolibrary.org/obo/GO_0048146	"positive regulation of fibroblast proliferation"	http://purl.obolibrary.org/obo/CHEBI_49375	dasatinib (anhydrous)	http://purl.obolibrary.org/obo/PR_P09619	platelet-derived growth factor receptor beta (human)
http://purl.obolibrary.org/obo/GO_0048146	"positive regulation of fibroblast proliferation"	http://purl.obolibrary.org/obo/CHEBI_41774	Tamoxifen	http://purl.obolibrary.org/obo/PR_P03372	estrogen receptor (human)
http://purl.obolibrary.org/obo/GO_0048146	"positive regulation of fibroblast proliferation"	http://purl.obolibrary.org/obo/CHEBI_41774	tamoxifen	http://purl.obolibrary.org/obo/PR_P03372	estrogen receptor (human)
http://purl.obolibrary.org/obo/GO_0048146	"positive regulation of fibroblast proliferation"	http://purl.obolibrary.org/obo/CHEBI_45783	imatinib	http://purl.obolibrary.org/obo/PR_P00519	tyrosine-protein kinase ABL1 (human)
http://purl.obolibrary.org/obo/GO_0048146	"positive regulation of fibroblast proliferation"	http://purl.obolibrary.org/obo/CHEBI_45783	imatinib	http://purl.obolibrary.org/obo/PR_P09619	platelet-derived growth factor receptor beta (human)
http://purl.obolibrary.org/obo/GO_0048146	"positive regulation of fibroblast proliferation"	http://purl.obolibrary.org/obo/CHEBI_45783	imatinib	http://purl.obolibrary.org/obo/PR_P16234	platelet-derived growth factor receptor alpha (human)
http://purl.obolibrary.org/obo/GO_0048146	"positive regulation of fibroblast proliferation"	http://purl.obolibrary.org/obo/CHEBI_52172	nilotinib	http://purl.obolibrary.org/obo/PR_P00519	tyrosine-protein kinase ABL1 (human)
http://purl.obolibrary.org/obo/GO_0048146	"positive regulation of fibroblast proliferation"	http://purl.obolibrary.org/obo/CHEBI_5693	hexachlorophene	http://purl.obolibrary.org/obo/PR_P03372	estrogen receptor (human)
http://purl.obolibrary.org/obo/GO_0048146	"positive regulation of fibroblast proliferation"	http://purl.obolibrary.org/obo/CHEBI_9635	toremifene	http://purl.obolibrary.org/obo/PR_P03372	estrogen receptor (human)
http://purl.obolibrary.org/obo/GO_0048146	"positive regulation of fibroblast proliferation"	http://purl.obolibrary.org/obo/CHEBI_135947	bazedoxifene	http://purl.obolibrary.org/obo/PR_P03372	estrogen receptor (human)
http://purl.obolibrary.org/obo/GO_0048148	"behavioral response to cocaine"	http://purl.obolibrary.org/obo/CHEBI_47780	Clomipramine	http://purl.obolibrary.org/obo/PR_P28223	5-hydroxytryptamine receptor 2A (human)
http://purl.obolibrary.org/obo/GO_0048148	"behavioral response to cocaine"	http://purl.obolibrary.org/obo/CHEBI_47780	clomipramine	http://purl.obolibrary.org/obo/PR_P28223	5-hydroxytryptamine receptor 2A (human)
http://purl.obolibrary.org/obo/GO_0048148	"behavioral response to cocaine"	http://purl.obolibrary.org/obo/CHEBI_8461	Promethazine	http://purl.obolibrary.org/obo/PR_P14416	D(2) dopamine receptor (human)
http://purl.obolibrary.org/obo/GO_0048148	"behavioral response to cocaine"	http://purl.obolibrary.org/obo/CHEBI_8461	promethazine	http://purl.obolibrary.org/obo/PR_P14416	D(2) dopamine receptor (human)
http://purl.obolibrary.org/obo/GO_0048148	"behavioral response to cocaine"	http://purl.obolibrary.org/obo/CHEBI_9711	triflupromazine	http://purl.obolibrary.org/obo/PR_P14416	D(2) dopamine receptor (human)
http://purl.obolibrary.org/obo/GO_0048148	"behavioral response to cocaine"	http://purl.obolibrary.org/obo/CHEBI_9711	triflupromazine	http://purl.obolibrary.org/obo/PR_P21728	D(1A) dopamine receptor (human)
http://purl.obolibrary.org/obo/GO_0048148	"behavioral response to cocaine"	http://purl.obolibrary.org/obo/CHEBI_9544	thiethylperazine	http://purl.obolibrary.org/obo/PR_P14416	D(2) dopamine receptor (human)
http://purl.obolibrary.org/obo/GO_0048148	"behavioral response to cocaine"	http://purl.obolibrary.org/obo/CHEBI_5123	Fluphenazine	http://purl.obolibrary.org/obo/PR_P28223	5-hydroxytryptamine receptor 2A (human)
http://purl.obolibrary.org/obo/GO_0048148	"behavioral response to cocaine"	http://purl.obolibrary.org/obo/CHEBI_5123	fluphenazine	http://purl.obolibrary.org/obo/PR_P28223	5-hydroxytryptamine receptor 2A (human)
http://purl.obolibrary.org/obo/GO_0048148	"behavioral response to cocaine"	http://purl.obolibrary.org/obo/CHEBI_5123	Fluphenazine	http://purl.obolibrary.org/obo/PR_P14416	D(2) dopamine receptor (human)
http://purl.obolibrary.org/obo/GO_0048148	"behavioral response to cocaine"	http://purl.obolibrary.org/obo/CHEBI_5123	fluphenazine	http://purl.obolibrary.org/obo/PR_P14416	D(2) dopamine receptor (human)
http://purl.obolibrary.org/obo/GO_0048148	"behavioral response to cocaine"	http://purl.obolibrary.org/obo/CHEBI_5123	Fluphenazine	http://purl.obolibrary.org/obo/PR_P21728	D(1A) dopamine receptor (human)
http://purl.obolibrary.org/obo/GO_0048148	"behavioral response to cocaine"	http://purl.obolibrary.org/obo/CHEBI_5123	fluphenazine	http://purl.obolibrary.org/obo/PR_P21728	D(1A) dopamine receptor (human)
http://purl.obolibrary.org/obo/GO_0048148	"behavioral response to cocaine"	http://purl.obolibrary.org/obo/CHEBI_3647	Chlorpromazine	http://purl.obolibrary.org/obo/PR_P35462	D(3) dopamine receptor (human)
http://purl.obolibrary.org/obo/GO_0048148	"behavioral response to cocaine"	http://purl.obolibrary.org/obo/CHEBI_3647	chlorpromazine	http://purl.obolibrary.org/obo/PR_P35462	D(3) dopamine receptor (human)
http://purl.obolibrary.org/obo/GO_0048148	"behavioral response to cocaine"	http://purl.obolibrary.org/obo/CHEBI_3647	Chlorpromazine	http://purl.obolibrary.org/obo/PR_P14416	D(2) dopamine receptor (human)
http://purl.obolibrary.org/obo/GO_0048148	"behavioral response to cocaine"	http://purl.obolibrary.org/obo/CHEBI_3647	chlorpromazine	http://purl.obolibrary.org/obo/PR_P14416	D(2) dopamine receptor (human)
http://purl.obolibrary.org/obo/GO_0048148	"behavioral response to cocaine"	http://purl.obolibrary.org/obo/CHEBI_3647	Chlorpromazine	http://purl.obolibrary.org/obo/PR_P21728	D(1A) dopamine receptor (human)
http://purl.obolibrary.org/obo/GO_0048148	"behavioral response to cocaine"	http://purl.obolibrary.org/obo/CHEBI_3647	chlorpromazine	http://purl.obolibrary.org/obo/PR_P21728	D(1A) dopamine receptor (human)
http://purl.obolibrary.org/obo/GO_0048148	"behavioral response to cocaine"	http://purl.obolibrary.org/obo/CHEBI_3647	Chlorpromazine	http://purl.obolibrary.org/obo/PR_P28223	5-hydroxytryptamine receptor 2A (human)
http://purl.obolibrary.org/obo/GO_0048148	"behavioral response to cocaine"	http://purl.obolibrary.org/obo/CHEBI_3647	chlorpromazine	http://purl.obolibrary.org/obo/PR_P28223	5-hydroxytryptamine receptor 2A (human)
http://purl.obolibrary.org/obo/GO_0048148	"behavioral response to cocaine"	http://purl.obolibrary.org/obo/CHEBI_3647	Chlorpromazine	http://purl.obolibrary.org/obo/PR_P21917	D(4) dopamine receptor (human)
http://purl.obolibrary.org/obo/GO_0048148	"behavioral response to cocaine"	http://purl.obolibrary.org/obo/CHEBI_3647	chlorpromazine	http://purl.obolibrary.org/obo/PR_P21917	D(4) dopamine receptor (human)
http://purl.obolibrary.org/obo/GO_0048148	"behavioral response to cocaine"	http://purl.obolibrary.org/obo/CHEBI_6532	Loperamide	http://purl.obolibrary.org/obo/PR_P41145	kappa-type opioid receptor (human)
http://purl.obolibrary.org/obo/GO_0048148	"behavioral response to cocaine"	http://purl.obolibrary.org/obo/CHEBI_6532	loperamide	http://purl.obolibrary.org/obo/PR_P41145	kappa-type opioid receptor (human)
http://purl.obolibrary.org/obo/GO_0048148	"behavioral response to cocaine"	http://purl.obolibrary.org/obo/CHEBI_9571	Thiothixene	http://purl.obolibrary.org/obo/PR_P14416	D(2) dopamine receptor (human)
http://purl.obolibrary.org/obo/GO_0048148	"behavioral response to cocaine"	http://purl.obolibrary.org/obo/CHEBI_9571	Thiothixene	http://purl.obolibrary.org/obo/PR_P21728	D(1A) dopamine receptor (human)
http://purl.obolibrary.org/obo/GO_0048148	"behavioral response to cocaine"	http://purl.obolibrary.org/obo/CHEBI_9571	Thiothixene	http://purl.obolibrary.org/obo/PR_P28223	5-hydroxytryptamine receptor 2A (human)
http://purl.obolibrary.org/obo/GO_0048149	"behavioral response to ethanol"	http://purl.obolibrary.org/obo/CHEBI_8461	Promethazine	http://purl.obolibrary.org/obo/PR_P14416	D(2) dopamine receptor (human)
http://purl.obolibrary.org/obo/GO_0048149	"behavioral response to ethanol"	http://purl.obolibrary.org/obo/CHEBI_8461	promethazine	http://purl.obolibrary.org/obo/PR_P14416	D(2) dopamine receptor (human)
http://purl.obolibrary.org/obo/GO_0048149	"behavioral response to ethanol"	http://purl.obolibrary.org/obo/CHEBI_9711	triflupromazine	http://purl.obolibrary.org/obo/PR_P14416	D(2) dopamine receptor (human)
http://purl.obolibrary.org/obo/GO_0048149	"behavioral response to ethanol"	http://purl.obolibrary.org/obo/CHEBI_9544	thiethylperazine	http://purl.obolibrary.org/obo/PR_P14416	D(2) dopamine receptor (human)
http://purl.obolibrary.org/obo/GO_0048149	"behavioral response to ethanol"	http://purl.obolibrary.org/obo/CHEBI_5123	Fluphenazine	http://purl.obolibrary.org/obo/PR_P14416	D(2) dopamine receptor (human)
http://purl.obolibrary.org/obo/GO_0048149	"behavioral response to ethanol"	http://purl.obolibrary.org/obo/CHEBI_5123	fluphenazine	http://purl.obolibrary.org/obo/PR_P14416	D(2) dopamine receptor (human)
http://purl.obolibrary.org/obo/GO_0048149	"behavioral response to ethanol"	http://purl.obolibrary.org/obo/CHEBI_3647	Chlorpromazine	http://purl.obolibrary.org/obo/PR_P14416	D(2) dopamine receptor (human)
http://purl.obolibrary.org/obo/GO_0048149	"behavioral response to ethanol"	http://purl.obolibrary.org/obo/CHEBI_3647	chlorpromazine	http://purl.obolibrary.org/obo/PR_P14416	D(2) dopamine receptor (human)
http://purl.obolibrary.org/obo/GO_0048149	"behavioral response to ethanol"	http://purl.obolibrary.org/obo/CHEBI_3647	Chlorpromazine	http://purl.obolibrary.org/obo/PR_P21917	D(4) dopamine receptor (human)
http://purl.obolibrary.org/obo/GO_0048149	"behavioral response to ethanol"	http://purl.obolibrary.org/obo/CHEBI_3647	chlorpromazine	http://purl.obolibrary.org/obo/PR_P21917	D(4) dopamine receptor (human)
http://purl.obolibrary.org/obo/GO_0048149	"behavioral response to ethanol"	http://purl.obolibrary.org/obo/CHEBI_6532	Loperamide	http://purl.obolibrary.org/obo/PR_P35372	mu-type opioid receptor (human)
http://purl.obolibrary.org/obo/GO_0048149	"behavioral response to ethanol"	http://purl.obolibrary.org/obo/CHEBI_6532	loperamide	http://purl.obolibrary.org/obo/PR_P35372	mu-type opioid receptor (human)
http://purl.obolibrary.org/obo/GO_0048149	"behavioral response to ethanol"	http://purl.obolibrary.org/obo/CHEBI_9571	Thiothixene	http://purl.obolibrary.org/obo/PR_P14416	D(2) dopamine receptor (human)
http://purl.obolibrary.org/obo/GO_0048661	"positive regulation of smooth muscle cell proliferation"	http://purl.obolibrary.org/obo/CHEBI_49375	dasatinib (anhydrous)	http://purl.obolibrary.org/obo/PR_Q92570	nuclear receptor subfamily 4 group A member 3 (human)
http://purl.obolibrary.org/obo/GO_0048661	"positive regulation of smooth muscle cell proliferation"	http://purl.obolibrary.org/obo/CHEBI_49375	dasatinib (anhydrous)	http://purl.obolibrary.org/obo/PR_P09619	platelet-derived growth factor receptor beta (human)
http://purl.obolibrary.org/obo/GO_0048661	"positive regulation of smooth muscle cell proliferation"	http://purl.obolibrary.org/obo/CHEBI_29807	glycyrrhizinate(3-)	http://purl.obolibrary.org/obo/PR_P01375	tumor necrosis factor (human)
http://purl.obolibrary.org/obo/GO_0048661	"positive regulation of smooth muscle cell proliferation"	http://purl.obolibrary.org/obo/CHEBI_68478	everolimus	http://purl.obolibrary.org/obo/PR_P42345	serine/threonine-protein kinase mTOR (human)
http://purl.obolibrary.org/obo/GO_0048661	"positive regulation of smooth muscle cell proliferation"	http://purl.obolibrary.org/obo/CHEBI_45783	imatinib	http://purl.obolibrary.org/obo/PR_P09619	platelet-derived growth factor receptor beta (human)
http://purl.obolibrary.org/obo/GO_0048661	"positive regulation of smooth muscle cell proliferation"	http://purl.obolibrary.org/obo/CHEBI_9168	sirolimus	http://purl.obolibrary.org/obo/PR_P09038	fibroblast growth factor 2 (human)
http://purl.obolibrary.org/obo/GO_0048661	"positive regulation of smooth muscle cell proliferation"	http://purl.obolibrary.org/obo/CHEBI_9168	sirolimus	http://purl.obolibrary.org/obo/PR_P42345	serine/threonine-protein kinase mTOR (human)
http://purl.obolibrary.org/obo/GO_0048661	"positive regulation of smooth muscle cell proliferation"	http://purl.obolibrary.org/obo/CHEBI_3638	Chloroquine	http://purl.obolibrary.org/obo/PR_P01375	tumor necrosis factor (human)
http://purl.obolibrary.org/obo/GO_0048661	"positive regulation of smooth muscle cell proliferation"	http://purl.obolibrary.org/obo/CHEBI_3638	chloroquine	http://purl.obolibrary.org/obo/PR_P01375	tumor necrosis factor (human)
http://purl.obolibrary.org/obo/GO_0048678	"response to axon injury"	http://purl.obolibrary.org/obo/CHEBI_49375	dasatinib (anhydrous)	http://purl.obolibrary.org/obo/PR_P07948	tyrosine-protein kinase Lyn (human)
http://purl.obolibrary.org/obo/GO_0048678	"response to axon injury"	http://purl.obolibrary.org/obo/CHEBI_8461	Promethazine	http://purl.obolibrary.org/obo/PR_P14416	D(2) dopamine receptor (human)
http://purl.obolibrary.org/obo/GO_0048678	"response to axon injury"	http://purl.obolibrary.org/obo/CHEBI_8461	promethazine	http://purl.obolibrary.org/obo/PR_P14416	D(2) dopamine receptor (human)
http://purl.obolibrary.org/obo/GO_0048678	"response to axon injury"	http://purl.obolibrary.org/obo/CHEBI_9711	triflupromazine	http://purl.obolibrary.org/obo/PR_P14416	D(2) dopamine receptor (human)
http://purl.obolibrary.org/obo/GO_0048678	"response to axon injury"	http://purl.obolibrary.org/obo/CHEBI_45783	imatinib	http://purl.obolibrary.org/obo/PR_P04629	high affinity nerve growth factor receptor (human)
http://purl.obolibrary.org/obo/GO_0048678	"response to axon injury"	http://purl.obolibrary.org/obo/CHEBI_9544	thiethylperazine	http://purl.obolibrary.org/obo/PR_P14416	D(2) dopamine receptor (human)
http://purl.obolibrary.org/obo/GO_0048678	"response to axon injury"	http://purl.obolibrary.org/obo/CHEBI_9168	sirolimus	http://purl.obolibrary.org/obo/PR_P09038	fibroblast growth factor 2 (human)
http://purl.obolibrary.org/obo/GO_0048678	"response to axon injury"	http://purl.obolibrary.org/obo/CHEBI_5123	Fluphenazine	http://purl.obolibrary.org/obo/PR_P14416	D(2) dopamine receptor (human)
http://purl.obolibrary.org/obo/GO_0048678	"response to axon injury"	http://purl.obolibrary.org/obo/CHEBI_5123	fluphenazine	http://purl.obolibrary.org/obo/PR_P14416	D(2) dopamine receptor (human)
http://purl.obolibrary.org/obo/GO_0048678	"response to axon injury"	http://purl.obolibrary.org/obo/CHEBI_3647	Chlorpromazine	http://purl.obolibrary.org/obo/PR_P14416	D(2) dopamine receptor (human)
http://purl.obolibrary.org/obo/GO_0048678	"response to axon injury"	http://purl.obolibrary.org/obo/CHEBI_3647	chlorpromazine	http://purl.obolibrary.org/obo/PR_P14416	D(2) dopamine receptor (human)
http://purl.obolibrary.org/obo/GO_0048678	"response to axon injury"	http://purl.obolibrary.org/obo/CHEBI_9571	Thiothixene	http://purl.obolibrary.org/obo/PR_P14416	D(2) dopamine receptor (human)
http://purl.obolibrary.org/obo/GO_0050482	"arachidonic acid secretion"	http://purl.obolibrary.org/obo/CHEBI_8461	Promethazine	http://purl.obolibrary.org/obo/PR_P14416	D(2) dopamine receptor (human)
http://purl.obolibrary.org/obo/GO_0050482	"arachidonic acid secretion"	http://purl.obolibrary.org/obo/CHEBI_8461	promethazine	http://purl.obolibrary.org/obo/PR_P14416	D(2) dopamine receptor (human)
http://purl.obolibrary.org/obo/GO_0050482	"arachidonic acid secretion"	http://purl.obolibrary.org/obo/CHEBI_6888	6alpha-methylprednisolone	http://purl.obolibrary.org/obo/PR_P04083	annexin A1 (human)
http://purl.obolibrary.org/obo/GO_0050482	"arachidonic acid secretion"	http://purl.obolibrary.org/obo/CHEBI_6888	Methylprednisolone	http://purl.obolibrary.org/obo/PR_P04083	annexin A1 (human)
http://purl.obolibrary.org/obo/GO_0050482	"arachidonic acid secretion"	http://purl.obolibrary.org/obo/CHEBI_9711	triflupromazine	http://purl.obolibrary.org/obo/PR_P14416	D(2) dopamine receptor (human)
http://purl.obolibrary.org/obo/GO_0050482	"arachidonic acid secretion"	http://purl.obolibrary.org/obo/CHEBI_9544	thiethylperazine	http://purl.obolibrary.org/obo/PR_P14416	D(2) dopamine receptor (human)
http://purl.obolibrary.org/obo/GO_0050482	"arachidonic acid secretion"	http://purl.obolibrary.org/obo/CHEBI_5123	Fluphenazine	http://purl.obolibrary.org/obo/PR_P14416	D(2) dopamine receptor (human)
http://purl.obolibrary.org/obo/GO_0050482	"arachidonic acid secretion"	http://purl.obolibrary.org/obo/CHEBI_5123	fluphenazine	http://purl.obolibrary.org/obo/PR_P14416	D(2) dopamine receptor (human)
http://purl.obolibrary.org/obo/GO_0050482	"arachidonic acid secretion"	http://purl.obolibrary.org/obo/CHEBI_3647	Chlorpromazine	http://purl.obolibrary.org/obo/PR_P35462	D(3) dopamine receptor (human)
http://purl.obolibrary.org/obo/GO_0050482	"arachidonic acid secretion"	http://purl.obolibrary.org/obo/CHEBI_3647	chlorpromazine	http://purl.obolibrary.org/obo/PR_P35462	D(3) dopamine receptor (human)
http://purl.obolibrary.org/obo/GO_0050482	"arachidonic acid secretion"	http://purl.obolibrary.org/obo/CHEBI_3647	Chlorpromazine	http://purl.obolibrary.org/obo/PR_P14416	D(2) dopamine receptor (human)
http://purl.obolibrary.org/obo/GO_0050482	"arachidonic acid secretion"	http://purl.obolibrary.org/obo/CHEBI_3647	chlorpromazine	http://purl.obolibrary.org/obo/PR_P14416	D(2) dopamine receptor (human)
http://purl.obolibrary.org/obo/GO_0050482	"arachidonic acid secretion"	http://purl.obolibrary.org/obo/CHEBI_3647	Chlorpromazine	http://purl.obolibrary.org/obo/PR_P21917	D(4) dopamine receptor (human)
http://purl.obolibrary.org/obo/GO_0050482	"arachidonic acid secretion"	http://purl.obolibrary.org/obo/CHEBI_3647	chlorpromazine	http://purl.obolibrary.org/obo/PR_P21917	D(4) dopamine receptor (human)
http://purl.obolibrary.org/obo/GO_0050482	"arachidonic acid secretion"	http://purl.obolibrary.org/obo/CHEBI_9571	Thiothixene	http://purl.obolibrary.org/obo/PR_P14416	D(2) dopamine receptor (human)
http://purl.obolibrary.org/obo/GO_0050709	"negative regulation of protein secretion"	http://purl.obolibrary.org/obo/CHEBI_8461	Promethazine	http://purl.obolibrary.org/obo/PR_P14416	D(2) dopamine receptor (human)
http://purl.obolibrary.org/obo/GO_0050709	"negative regulation of protein secretion"	http://purl.obolibrary.org/obo/CHEBI_8461	promethazine	http://purl.obolibrary.org/obo/PR_P14416	D(2) dopamine receptor (human)
http://purl.obolibrary.org/obo/GO_0050709	"negative regulation of protein secretion"	http://purl.obolibrary.org/obo/CHEBI_6888	6alpha-methylprednisolone	http://purl.obolibrary.org/obo/PR_P04083	annexin A1 (human)
http://purl.obolibrary.org/obo/GO_0050709	"negative regulation of protein secretion"	http://purl.obolibrary.org/obo/CHEBI_6888	Methylprednisolone	http://purl.obolibrary.org/obo/PR_P04083	annexin A1 (human)
http://purl.obolibrary.org/obo/GO_0050709	"negative regulation of protein secretion"	http://purl.obolibrary.org/obo/CHEBI_9711	triflupromazine	http://purl.obolibrary.org/obo/PR_P14416	D(2) dopamine receptor (human)
http://purl.obolibrary.org/obo/GO_0050709	"negative regulation of protein secretion"	http://purl.obolibrary.org/obo/CHEBI_9544	thiethylperazine	http://purl.obolibrary.org/obo/PR_P14416	D(2) dopamine receptor (human)
http://purl.obolibrary.org/obo/GO_0050709	"negative regulation of protein secretion"	http://purl.obolibrary.org/obo/CHEBI_5123	Fluphenazine	http://purl.obolibrary.org/obo/PR_P14416	D(2) dopamine receptor (human)
http://purl.obolibrary.org/obo/GO_0050709	"negative regulation of protein secretion"	http://purl.obolibrary.org/obo/CHEBI_5123	fluphenazine	http://purl.obolibrary.org/obo/PR_P14416	D(2) dopamine receptor (human)
http://purl.obolibrary.org/obo/GO_0050709	"negative regulation of protein secretion"	http://purl.obolibrary.org/obo/CHEBI_3647	Chlorpromazine	http://purl.obolibrary.org/obo/PR_P35462	D(3) dopamine receptor (human)
http://purl.obolibrary.org/obo/GO_0050709	"negative regulation of protein secretion"	http://purl.obolibrary.org/obo/CHEBI_3647	chlorpromazine	http://purl.obolibrary.org/obo/PR_P35462	D(3) dopamine receptor (human)
http://purl.obolibrary.org/obo/GO_0050709	"negative regulation of protein secretion"	http://purl.obolibrary.org/obo/CHEBI_3647	Chlorpromazine	http://purl.obolibrary.org/obo/PR_P14416	D(2) dopamine receptor (human)
http://purl.obolibrary.org/obo/GO_0050709	"negative regulation of protein secretion"	http://purl.obolibrary.org/obo/CHEBI_3647	chlorpromazine	http://purl.obolibrary.org/obo/PR_P14416	D(2) dopamine receptor (human)
http://purl.obolibrary.org/obo/GO_0050709	"negative regulation of protein secretion"	http://purl.obolibrary.org/obo/CHEBI_3647	Chlorpromazine	http://purl.obolibrary.org/obo/PR_P21917	D(4) dopamine receptor (human)
http://purl.obolibrary.org/obo/GO_0050709	"negative regulation of protein secretion"	http://purl.obolibrary.org/obo/CHEBI_3647	chlorpromazine	http://purl.obolibrary.org/obo/PR_P21917	D(4) dopamine receptor (human)
http://purl.obolibrary.org/obo/GO_0050709	"negative regulation of protein secretion"	http://purl.obolibrary.org/obo/CHEBI_9571	Thiothixene	http://purl.obolibrary.org/obo/PR_P14416	D(2) dopamine receptor (human)
http://purl.obolibrary.org/obo/GO_0050731	"positive regulation of peptidyl-tyrosine phosphorylation"	http://purl.obolibrary.org/obo/CHEBI_47780	Clomipramine	http://purl.obolibrary.org/obo/PR_P28223	5-hydroxytryptamine receptor 2A (human)
http://purl.obolibrary.org/obo/GO_0050731	"positive regulation of peptidyl-tyrosine phosphorylation"	http://purl.obolibrary.org/obo/CHEBI_47780	clomipramine	http://purl.obolibrary.org/obo/PR_P28223	5-hydroxytryptamine receptor 2A (human)
http://purl.obolibrary.org/obo/GO_0050731	"positive regulation of peptidyl-tyrosine phosphorylation"	http://purl.obolibrary.org/obo/CHEBI_49375	dasatinib (anhydrous)	http://purl.obolibrary.org/obo/PR_P00519	tyrosine-protein kinase ABL1 (human)
http://purl.obolibrary.org/obo/GO_0050731	"positive regulation of peptidyl-tyrosine phosphorylation"	http://purl.obolibrary.org/obo/CHEBI_49375	dasatinib (anhydrous)	http://purl.obolibrary.org/obo/PR_P12931	proto-oncogene tyrosine-protein kinase Src (human)
http://purl.obolibrary.org/obo/GO_0050731	"positive regulation of peptidyl-tyrosine phosphorylation"	http://purl.obolibrary.org/obo/CHEBI_49375	dasatinib (anhydrous)	http://purl.obolibrary.org/obo/PR_P07947	tyrosine-protein kinase Yes (human)
http://purl.obolibrary.org/obo/GO_0050731	"positive regulation of peptidyl-tyrosine phosphorylation"	http://purl.obolibrary.org/obo/CHEBI_68478	everolimus	http://purl.obolibrary.org/obo/PR_P42345	serine/threonine-protein kinase mTOR (human)
http://purl.obolibrary.org/obo/GO_0050731	"positive regulation of peptidyl-tyrosine phosphorylation"	http://purl.obolibrary.org/obo/CHEBI_45783	imatinib	http://purl.obolibrary.org/obo/PR_P00519	tyrosine-protein kinase ABL1 (human)
http://purl.obolibrary.org/obo/GO_0050731	"positive regulation of peptidyl-tyrosine phosphorylation"	http://purl.obolibrary.org/obo/CHEBI_9168	sirolimus	http://purl.obolibrary.org/obo/PR_P42345	serine/threonine-protein kinase mTOR (human)
http://purl.obolibrary.org/obo/GO_0050731	"positive regulation of peptidyl-tyrosine phosphorylation"	http://purl.obolibrary.org/obo/CHEBI_5123	Fluphenazine	http://purl.obolibrary.org/obo/PR_P28223	5-hydroxytryptamine receptor 2A (human)
http://purl.obolibrary.org/obo/GO_0050731	"positive regulation of peptidyl-tyrosine phosphorylation"	http://purl.obolibrary.org/obo/CHEBI_5123	fluphenazine	http://purl.obolibrary.org/obo/PR_P28223	5-hydroxytryptamine receptor 2A (human)
http://purl.obolibrary.org/obo/GO_0050731	"positive regulation of peptidyl-tyrosine phosphorylation"	http://purl.obolibrary.org/obo/CHEBI_52172	nilotinib	http://purl.obolibrary.org/obo/PR_P00519	tyrosine-protein kinase ABL1 (human)
http://purl.obolibrary.org/obo/GO_0050731	"positive regulation of peptidyl-tyrosine phosphorylation"	http://purl.obolibrary.org/obo/CHEBI_3647	Chlorpromazine	http://purl.obolibrary.org/obo/PR_P28223	5-hydroxytryptamine receptor 2A (human)
http://purl.obolibrary.org/obo/GO_0050731	"positive regulation of peptidyl-tyrosine phosphorylation"	http://purl.obolibrary.org/obo/CHEBI_3647	chlorpromazine	http://purl.obolibrary.org/obo/PR_P28223	5-hydroxytryptamine receptor 2A (human)
http://purl.obolibrary.org/obo/GO_0050731	"positive regulation of peptidyl-tyrosine phosphorylation"	http://purl.obolibrary.org/obo/CHEBI_9571	Thiothixene	http://purl.obolibrary.org/obo/PR_P28223	5-hydroxytryptamine receptor 2A (human)
http://purl.obolibrary.org/obo/GO_0050731	"positive regulation of peptidyl-tyrosine phosphorylation"	http://purl.obolibrary.org/obo/CHEBI_135466	nafamostat	http://purl.obolibrary.org/obo/PR_P05362	intercellular adhesion molecule 1 (human)
http://purl.obolibrary.org/obo/GO_0050795	"regulation of behavior"	http://purl.obolibrary.org/obo/CHEBI_47780	Clomipramine	http://purl.obolibrary.org/obo/PR_P28223	5-hydroxytryptamine receptor 2A (human)
http://purl.obolibrary.org/obo/GO_0050795	"regulation of behavior"	http://purl.obolibrary.org/obo/CHEBI_47780	clomipramine	http://purl.obolibrary.org/obo/PR_P28223	5-hydroxytryptamine receptor 2A (human)
http://purl.obolibrary.org/obo/GO_0050795	"regulation of behavior"	http://purl.obolibrary.org/obo/CHEBI_47780	Clomipramine	http://purl.obolibrary.org/obo/PR_P41595	5-hydroxytryptamine receptor 2B (human)
http://purl.obolibrary.org/obo/GO_0050795	"regulation of behavior"	http://purl.obolibrary.org/obo/CHEBI_47780	clomipramine	http://purl.obolibrary.org/obo/PR_P41595	5-hydroxytryptamine receptor 2B (human)
http://purl.obolibrary.org/obo/GO_0050795	"regulation of behavior"	http://purl.obolibrary.org/obo/CHEBI_9711	triflupromazine	http://purl.obolibrary.org/obo/PR_P41595	5-hydroxytryptamine receptor 2B (human)
http://purl.obolibrary.org/obo/GO_0050795	"regulation of behavior"	http://purl.obolibrary.org/obo/CHEBI_5123	Fluphenazine	http://purl.obolibrary.org/obo/PR_P28223	5-hydroxytryptamine receptor 2A (human)
http://purl.obolibrary.org/obo/GO_0050795	"regulation of behavior"	http://purl.obolibrary.org/obo/CHEBI_5123	fluphenazine	http://purl.obolibrary.org/obo/PR_P28223	5-hydroxytryptamine receptor 2A (human)
http://purl.obolibrary.org/obo/GO_0050795	"regulation of behavior"	http://purl.obolibrary.org/obo/CHEBI_3647	Chlorpromazine	http://purl.obolibrary.org/obo/PR_P08908	5-hydroxytryptamine receptor 1A (human)
http://purl.obolibrary.org/obo/GO_0050795	"regulation of behavior"	http://purl.obolibrary.org/obo/CHEBI_3647	chlorpromazine	http://purl.obolibrary.org/obo/PR_P08908	5-hydroxytryptamine receptor 1A (human)
http://purl.obolibrary.org/obo/GO_0050795	"regulation of behavior"	http://purl.obolibrary.org/obo/CHEBI_3647	Chlorpromazine	http://purl.obolibrary.org/obo/PR_P28223	5-hydroxytryptamine receptor 2A (human)
http://purl.obolibrary.org/obo/GO_0050795	"regulation of behavior"	http://purl.obolibrary.org/obo/CHEBI_3647	chlorpromazine	http://purl.obolibrary.org/obo/PR_P28223	5-hydroxytryptamine receptor 2A (human)
http://purl.obolibrary.org/obo/GO_0050795	"regulation of behavior"	http://purl.obolibrary.org/obo/CHEBI_9571	Thiothixene	http://purl.obolibrary.org/obo/PR_P28223	5-hydroxytryptamine receptor 2A (human)
http://purl.obolibrary.org/obo/GO_0050900	"leukocyte migration"	http://purl.obolibrary.org/obo/CHEBI_49375	dasatinib (anhydrous)	http://purl.obolibrary.org/obo/PR_P06239	tyrosine-protein kinase Lck (human)
http://purl.obolibrary.org/obo/GO_0050900	"leukocyte migration"	http://purl.obolibrary.org/obo/CHEBI_49375	dasatinib (anhydrous)	http://purl.obolibrary.org/obo/PR_P06241	tyrosine-protein kinase Fyn (human)
http://purl.obolibrary.org/obo/GO_0050900	"leukocyte migration"	http://purl.obolibrary.org/obo/CHEBI_49375	dasatinib (anhydrous)	http://purl.obolibrary.org/obo/PR_P07948	tyrosine-protein kinase Lyn (human)
http://purl.obolibrary.org/obo/GO_0050900	"leukocyte migration"	http://purl.obolibrary.org/obo/CHEBI_49375	dasatinib (anhydrous)	http://purl.obolibrary.org/obo/PR_P12931	proto-oncogene tyrosine-protein kinase Src (human)
http://purl.obolibrary.org/obo/GO_0050900	"leukocyte migration"	http://purl.obolibrary.org/obo/CHEBI_49375	dasatinib (anhydrous)	http://purl.obolibrary.org/obo/PR_P07947	tyrosine-protein kinase Yes (human)
http://purl.obolibrary.org/obo/GO_0050900	"leukocyte migration"	http://purl.obolibrary.org/obo/CHEBI_4031	Cyclosporine	http://purl.obolibrary.org/obo/PR_P62937	peptidyl-prolyl cis-trans isomerase A (human)
http://purl.obolibrary.org/obo/GO_0050900	"leukocyte migration"	http://purl.obolibrary.org/obo/CHEBI_4031	cyclosporin A	http://purl.obolibrary.org/obo/PR_P62937	peptidyl-prolyl cis-trans isomerase A (human)
http://purl.obolibrary.org/obo/GO_0050900	"leukocyte migration"	http://purl.obolibrary.org/obo/CHEBI_135466	nafamostat	http://purl.obolibrary.org/obo/PR_P00734	prothrombin (human)
http://purl.obolibrary.org/obo/GO_0050900	"leukocyte migration"	http://purl.obolibrary.org/obo/CHEBI_135466	nafamostat	http://purl.obolibrary.org/obo/PR_P05362	intercellular adhesion molecule 1 (human)
http://purl.obolibrary.org/obo/GO_0050966	"detection of mechanical stimulus involved in sensory perception of pain"	http://purl.obolibrary.org/obo/CHEBI_49375	dasatinib (anhydrous)	http://purl.obolibrary.org/obo/PR_P06241	tyrosine-protein kinase Fyn (human)
http://purl.obolibrary.org/obo/GO_0050966	"detection of mechanical stimulus involved in sensory perception of pain"	http://purl.obolibrary.org/obo/CHEBI_45783	imatinib	http://purl.obolibrary.org/obo/PR_P04629	high affinity nerve growth factor receptor (human)
http://purl.obolibrary.org/obo/GO_0050966	"detection of mechanical stimulus involved in sensory perception of pain"	http://purl.obolibrary.org/obo/CHEBI_47780	Clomipramine	http://purl.obolibrary.org/obo/PR_P28223	5-hydroxytryptamine receptor 2A (human)
http://purl.obolibrary.org/obo/GO_0050966	"detection of mechanical stimulus involved in sensory perception of pain"	http://purl.obolibrary.org/obo/CHEBI_47780	clomipramine	http://purl.obolibrary.org/obo/PR_P28223	5-hydroxytryptamine receptor 2A (human)
http://purl.obolibrary.org/obo/GO_0050966	"detection of mechanical stimulus involved in sensory perception of pain"	http://purl.obolibrary.org/obo/CHEBI_71416	phenazopyridine	http://purl.obolibrary.org/obo/PR_P35498	sodium channel protein type 1 subunit alpha (human)
http://purl.obolibrary.org/obo/GO_0050966	"detection of mechanical stimulus involved in sensory perception of pain"	http://purl.obolibrary.org/obo/CHEBI_5123	Fluphenazine	http://purl.obolibrary.org/obo/PR_P28223	5-hydroxytryptamine receptor 2A (human)
http://purl.obolibrary.org/obo/GO_0050966	"detection of mechanical stimulus involved in sensory perception of pain"	http://purl.obolibrary.org/obo/CHEBI_5123	fluphenazine	http://purl.obolibrary.org/obo/PR_P28223	5-hydroxytryptamine receptor 2A (human)
http://purl.obolibrary.org/obo/GO_0050966	"detection of mechanical stimulus involved in sensory perception of pain"	http://purl.obolibrary.org/obo/CHEBI_3647	Chlorpromazine	http://purl.obolibrary.org/obo/PR_P28223	5-hydroxytryptamine receptor 2A (human)
http://purl.obolibrary.org/obo/GO_0050966	"detection of mechanical stimulus involved in sensory perception of pain"	http://purl.obolibrary.org/obo/CHEBI_3647	chlorpromazine	http://purl.obolibrary.org/obo/PR_P28223	5-hydroxytryptamine receptor 2A (human)
http://purl.obolibrary.org/obo/GO_0050966	"detection of mechanical stimulus involved in sensory perception of pain"	http://purl.obolibrary.org/obo/CHEBI_9571	Thiothixene	http://purl.obolibrary.org/obo/PR_P28223	5-hydroxytryptamine receptor 2A (human)
http://purl.obolibrary.org/obo/GO_0051209	"release of sequestered calcium ion into cytosol"	http://purl.obolibrary.org/obo/CHEBI_47780	Clomipramine	http://purl.obolibrary.org/obo/PR_P28223	5-hydroxytryptamine receptor 2A (human)
http://purl.obolibrary.org/obo/GO_0051209	"release of sequestered calcium ion into cytosol"	http://purl.obolibrary.org/obo/CHEBI_47780	clomipramine	http://purl.obolibrary.org/obo/PR_P28223	5-hydroxytryptamine receptor 2A (human)
http://purl.obolibrary.org/obo/GO_0051209	"release of sequestered calcium ion into cytosol"	http://purl.obolibrary.org/obo/CHEBI_47780	Clomipramine	http://purl.obolibrary.org/obo/PR_P28335	5-hydroxytryptamine receptor 2C (human)
[truncated: 253 more rows]

## Sheet: biol. processes (bp) unique
bp	bp_label
http://purl.obolibrary.org/obo/GO_0000027	"ribosomal large subunit assembly"
http://purl.obolibrary.org/obo/GO_0000165	"MAPK cascade"
[truncated: 131 more rows]

## Sheet: proteins unique
protein_target	protein_target_label
[truncated: 125 more rows]

[truncated: 1 more sheets: chemicals unique]
